# Supplementary material for: A Suppressor/Avirulence Gene Combination in Hyaloperonospora arabidopsidis Determines Race Specificity in Arabidopsis thaliana
Source: Front Plant Sci. 2018 Mar 1;9:265. doi: 10.3389/fpls.2018.00265 (PMC5838922; doi:10.3389/fpls.2018.00265)
Supplement: Supplementary Table 1 — Primer sequences used in this study. [file Table1.XLSX]

## Sheet: Sheet1
Supplemental Table 1. Primer sequences used in this study
Primer Names	Sequences
261K/F	GCTGCATCGGTAAATGCACAAGT
261K/R	CGAGCCAATCAAATTTGTCCAAG
281K/F	GTACGACACCAACTGGAGGATGA
281K/R	GAATGAAAAGGCTGGGGTAGATG
289K/F	TACAGACAGTCGAGTTGGCTCAG
289K/R	AAGATGCTCGGTGATGATATTGAA
298K/F	TTGTGTGTTAGAATGTACCACAT
298K/R	GCTGTTACTTTGTAATAATACATAAG
312K/F	CGTTTATACTGAGCGAGGGTTT
312K/R	TTCATGAGTGCTGTATATCGTCA
318K/F	CTTGCAAGGTATCCCTGTTTGT
318K/R	ACGACGTATTACGATGGGTTTT
HAC1/F*	ATGCGCGGCTACTACTTCTTTCT
HAC1/R*	TCACGTCGACTTACGGTTTGCG
HAC1_RACE/F	CTCCCATTATGTCTCCGTCATGTAC
HAC1_RACE/R	AGTGGCAGCATGCTTCTCAATTGC
HAC1_RACE_N/F	GACGATGCGTTCCGATCGGCGTAT
HAC1_RACE_N/R	CCCCTCTCTCTTCATCATCGAGAT
S-HAC1/F**	ATGCGCATCTACTCAACTGAGCT
S-HAC1/R**	CTAACGCCAAATGGAAAGTCCCGT
S-HAC1_RACE/F	TTGAGTGGGTTCACGGCAGCGTTA
S-HAC1_RACE/R	GCGCAAAGTCAGATCGAGCTCTTG
S-HAC1_RACE_N/F	GAAGGAGCTGACCAGTAGCACGAA
S-HAC1_RACE_N/R	ATGGCATCCTCGCTTCGCTCTCTT
Hpa-Actin/F	GTTTACTACCACGGCCGAGC
Hpa-Actin/R	CGTACGGAAACGTTCATTGC
At-Actin/F	AGCATCTGGTCTGCGAGTTC
At-Actin/R	ACGGATTTAATGACACAATGGC
* HAC1/F and HAC1/R used for RT-PCR experiments
** S-HAC1/F and S-HAC1/R used for RT-PCR experimetns
