# Supplementary material for: A Suppressor/Avirulence Gene Combination in Hyaloperonospora arabidopsidis Determines Race Specificity in Arabidopsis thaliana
Source: Front Plant Sci. 2018 Mar 1;9:265. doi: 10.3389/fpls.2018.00265 (PMC5838922; doi:10.3389/fpls.2018.00265)
Supplement: Supplementary Table 2 — Screening Nordborg/Bergelson (NB) worldwide diversity collection of 96 Arabidopsis accessions with Hpa-Noks1, Hpa-Cala2, CaNo F2 110 and CaNo F1. [file Table2.XLSX]

## Sheet: Sheet1
Supplemental Table 2. Screening Nordborg/Bergelson (NB) worldwide diversity collection of 96 Arabidopsis accessions with Hpa-Noks1, Hpa-Cala2, CaNo F2 110 and CaNo F1.
NordBerg No.	Accession Name	Noks1	Cala2	CaNo F1
10C	KAS-1	NT	NT
12C	KIN-0	NT	NT
2A	EDEN-1	R	?
9C	AG-0	R	NT
9H	MRK-0	R	NT
10A	MZ-0	R	NT
10B	WT-5	R	NT
1A	RRS-7	R	R
2D	LOV-5	R	R
2E	FAB-2	R	R
3C	SPR-1-2	R	R
3D	SPR-1-6	R	R
4B	ZDR-6	R	R
4C	BOR-1	R	R
4D	BOR-4	R	R
4E	PU2-7	R	R
4G	LP2-2	R	R
4H	LP2-6	R	R
5A	HR-5	R	R
5F	SQ-8	R	R
5G	CIBC-5	R	R
7B	UOD-7	R	R
7D	LZ-0	R	R
7E	EI-2	R	R
8B	CS22491	R	R
8D	WS-0	R	R
9A	BR-0	R	R
9B	EST-1	R	R
9D	GY-0	R	R
9F	BAY-0	R	R
10D	CT-0	R	R
10E	MR-0	R	R
10G	MT-0	R	R
11A	WA-1	R	R
12A	SHAKDARA	R	R
12B	SORBO	R	R
12D	MS-0	R	R
12G	OY-0	R	R
12H	WS-2	R	R
1D	KNO-18	R	R/S
4A	ZDR-1	R	R/S
6A	TAMM-2	R	R/S
6B	TAMM-27	R	R/S
6G	REN-1	R	R/S
8A	C24 (CO-1)	R	R/S
1G	PNA-17	R	S
3B	VAR-2-6	R	S
3H	ULL-2-3	R	S
4F	PU2-23	R	S
5B	HR-10	R	S
5C	NFA-8	R	S
5E	SQ-1	R	S
6H	REN-11	R	S
7F	GU-0	R	S
7G	LER-1	R	S
8H	VAN-0	R	S
9E	RA-0	R	S
10H	NOK-3	R	S
12E	BUR-0	R	S
3G	ULL-2-5	R/S	R
5D	NFA-10	R/S	R
8C	WEI-0	R/S	R
11C	SE-0	R/S	R
11H	KONDARA	R/S	R
6F	GOT-22	R/S	R/S
2B	EDEN-2	R/S	S
5H	CIBC-17	R/S	S
2C	LOV-1	R/S?	R
2F	FAB-4	S	R
3E	OMO-2-1	S	R
6D	KZ-9	S	R
6E	GOT-7	S	R
8F	COL-0	S	R
11E	TS-5	S	R
12F	EDI-0	S	R
1B	RRS-10	S	S	S
1C	KNO-10	S	S	S
1E	RMX-A02	S	S	R
1F	RMX-A180	S	S	R
1H	PNA-10	S	S	S
2G	BIL-5	S	S	NT
2H	BIL-7	S	S	R
3A	VAR-2-1	S	S	S
3F	OMO-2-3	S	S	S
6C	KZ-1	S	S	S
7A	UOD-1	S	S	S
7C	CVI-0	S	S	S
7H	ND-1	S	S	S
8E	YO-0	S	S	R
8G	AN-1	S	S	S
9G	GA-0	S	S	S
10F	TSU-1	S	S	S
11B	FEI-0	S	S	S
11D	TS-1	S	S	S
11F	PRO-0	S	S	S
11G	LL-0	S	S	S
S- Susceptible
R-Resistant
NT-Not tested
	Susceptible to both Noks1 and Cala2
	Resistant to CaNo-F1
