# Supplementary material for: A Suppressor/Avirulence Gene Combination in Hyaloperonospora arabidopsidis Determines Race Specificity in Arabidopsis thaliana
Source: Front Plant Sci. 2018 Mar 1;9:265. doi: 10.3389/fpls.2018.00265 (PMC5838922; doi:10.3389/fpls.2018.00265)
Supplement: Supplementary Table 3 — Interaction phenotypes (IP) recorded seven days after inoculation of RMX-A02 accession with CaNo F2 isolates. [file Table3.XLSX]

## Sheet: Sheet1
Supplemental Table 3. Interaction phenotypes (IP) recorded seven days after inoculation of RMX-A02 accession with CaNo F2 isolates.
CaNo F2 isolate		RMX-A02			A/V
	NS	LS	MS	HS
2	40				A
5	40				A
6	40				A
8	29	11			A
9				40	V
12	33	6	1		A
14	40				A
15	39	1			A
16	40				A
24	1	3	11	26	V
25	40				A
26	40				A
27	35	5			A
29				40	V
30	40				A
32	40				A
34	1		2	37	V
36	39	1			A
38	40				A
39	40				A
40	33	7			A
41	26	13	2		A
44	40				A
45	40				A
47	40				A
49	40				A
50	37	3			A
51	37	3			A
52			27	13	V
53	40				A
54			11	29	V
55	40				A
56	37	3			A
57	40				A
58	37	3			A
59	40				A
60	40				A
61	40				A
62			20	20	V
63	40				A
68	40				A
70	1	3	12	25	V
71	40				A
72	40				A
73	39	1			A
74		7	28	5	V
75				40	V
77	40				A
79				40	V
85	40				A
90	40				A
135	40				A
136	40				A
157	40				A
	IP= Interaction Phenotype
	A=Avirulent
	V=Virulent				43 A:11V
	NS=No sporulation				chi sq=0.717
	LS=low sporulation (less than 5 sporangiophores)
	MS=Medium sporulation (10-15 sporangaiphores)
	HS=Heavy sporulation (more than 20 sporangiophores)
	At least 40 cotyledons were examined for each isolate
