# Supplementary material for: A Suppressor/Avirulence Gene Combination in Hyaloperonospora arabidopsidis Determines Race Specificity in Arabidopsis thaliana
Source: Front Plant Sci. 2018 Mar 1;9:265. doi: 10.3389/fpls.2018.00265 (PMC5838922; doi:10.3389/fpls.2018.00265)
Supplement: Supplementary Table 4 — Frequency of major alleles at SNP sites from different scaffolds and contigs of Hpa-Noks1 genome. [file Table4.XLSX]

## Sheet: Sheet1
Supplemental Table 4a. Frequency of major alleles at SNP sites from different Scaffolds and contigs of Hpa-Noks1 genome.
Contig	Difference (precentage points)	Position	Nucleotide	Frequency in virulent bulk	Frequency in avirulent bulk
scf_25129_100054_contig_1	33.8942	53	g	15/32	21/26
scf_25129_100054_contig_1	33.8942	53	a	17/32	5/26
scf_25129_100080_contig_3	33.3333	14258	t	6/6	10/15
scf_25129_100135_contig_1	41.0911	552	t	24/97	79/120
scf_25129_100135_contig_1	41.0911	552	g	73/97	41/120
scf_25129_100191_contig_1	39.7255	4750	t	32/67	9/112
scf_25129_100191_contig_1	39.7255	4750	a	35/67	103/112
scf_25129_100191_contig_1	41.4278	3453	c	40/76	95/101
scf_25129_100191_contig_1	42.4179	3453	t	36/76	5/101
scf_25129_100191_contig_1	42.7081	3440	t	36/74	6/101
scf_25129_100191_contig_1	42.7081	3440	g	38/74	95/101
scf_25129_100191_contig_1	44.3713	4754	t	35/72	106/114
scf_25129_100191_contig_1	44.7626	3454	a	37/76	4/102
scf_25129_100191_contig_1	44.7626	3454	t	39/76	98/102
scf_25129_100191_contig_1	45.2485	4754	c	37/72	7/114
scf_25129_100191_contig_1	45.3937	4730	g	35/78	102/113
scf_25129_100191_contig_1	45.3937	4730	a	43/78	11/113
scf_25129_100191_contig_1	47.9848	4284	a	16/37	52/57
scf_25129_100191_contig_1	47.9848	4284	t	21/37	5/57
scf_25129_100191_contig_1	49.2514	11556	a	55/94	10/108
scf_25129_100191_contig_1	49.8661	3412	t	37/83	119/126
scf_25129_100191_contig_1	49.8661	3412	c	46/83	7/126
scf_25129_100191_contig_1	49.8737	25979	t	46/144	126/154
scf_25129_100191_contig_1	49.8737	25979	g	98/144	28/154
scf_25129_100191_contig_1	51.379	11556	g	37/94	98/108
scf_25129_100191_contig_1	51.51	4013	c	19/47	57/62
scf_25129_100191_contig_1	51.51	4013	g	28/47	5/62
scf_25129_100191_contig_1	51.5152	4044	a	16/33	59/59
scf_25129_100191_contig_1	51.5152	4044	g	17/33	0/59
scf_25129_100191_contig_1	52.0034	4767	c	36/89	98/106
scf_25129_100191_contig_1	52.0034	4767	g	53/89	8/106
scf_25129_100191_contig_1	53.1746	3762	g	14/45	59/70
scf_25129_100191_contig_1	53.1746	3762	a	31/45	11/70
scf_25129_100191_contig_1	53.6435	3990	c	20/53	53/58
scf_25129_100191_contig_1	53.6435	3990	t	33/53	5/58
scf_25129_100191_contig_1	53.8778	6268	a	120/186	20/188
scf_25129_100191_contig_1	54.251	4308	c	13/38	46/52
scf_25129_100191_contig_1	54.251	4308	g	25/38	6/52
scf_25129_100191_contig_1	54.3659	4428	a	24/78	63/74
scf_25129_100191_contig_1	54.3659	4428	c	54/78	11/74
scf_25129_100191_contig_1	54.4155	6268	g	65/186	168/188
scf_25129_100191_contig_1	54.7947	8187	t	135/194	25/169
scf_25129_100191_contig_1	54.7947	8187	c	59/194	144/169
scf_25129_100191_contig_1	55.3687	17374	g	140/207	26/212
scf_25129_100191_contig_1	55.5642	7358	a	141/212	22/201
scf_25129_100191_contig_1	55.5642	7358	g	71/212	179/201
scf_25129_100191_contig_1	55.5933	24272	a	29/98	69/81
scf_25129_100191_contig_1	55.5933	24272	g	69/98	12/81
scf_25129_100191_contig_1	56.3349	17374	a	65/207	186/212
scf_25129_100191_contig_1	56.6266	30264	t	136/198	24/199
scf_25129_100191_contig_1	56.6266	30264	a	62/198	175/199
scf_25129_100191_contig_1	56.7516	18365	g	39/121	105/118
scf_25129_100191_contig_1	56.7516	18365	t	82/121	13/118
scf_25129_100191_contig_1	56.7738	20523	t	109/166	16/180
scf_25129_100191_contig_1	56.7738	20523	c	57/166	164/180
scf_25129_100191_contig_1	56.9475	6904	c	37/117	124/140
scf_25129_100191_contig_1	56.9475	6904	t	80/117	16/140
scf_25129_100191_contig_1	57.1493	7758	t	105/157	18/185
scf_25129_100191_contig_1	57.1493	7758	c	52/157	167/185
scf_25129_100191_contig_1	57.2209	8119	t	145/203	26/183
scf_25129_100191_contig_1	57.3618	23190	a	125/177	24/181
scf_25129_100191_contig_1	57.3618	23190	g	52/177	157/181
scf_25129_100191_contig_1	57.5591	7304	t	115/164	25/199
scf_25129_100191_contig_1	57.5591	7304	c	49/164	174/199
scf_25129_100191_contig_1	57.5684	16885	t	149/216	21/184
scf_25129_100191_contig_1	57.5684	16885	g	67/216	163/184
scf_25129_100191_contig_1	57.6887	3832	a	27/77	64/69
scf_25129_100191_contig_1	57.6887	3832	g	50/77	5/69
scf_25129_100191_contig_1	57.6998	8505	t	148/211	27/217
scf_25129_100191_contig_1	57.6998	8505	c	63/211	190/217
scf_25129_100191_contig_1	57.7135	8119	c	57/203	157/183
scf_25129_100191_contig_1	57.8947	3981	t	19/57	52/57
scf_25129_100191_contig_1	57.8947	3981	a	38/57	5/57
scf_25129_100191_contig_1	58.2885	13479	g	175/244	27/201
scf_25129_100191_contig_1	58.2885	13479	a	69/244	174/201
scf_25129_100191_contig_1	58.3557	3370	t	92/139	13/166
scf_25129_100191_contig_1	58.4123	10223	g	198/264	35/211
scf_25129_100191_contig_1	58.4123	10223	a	66/264	176/211
scf_25129_100191_contig_1	58.7448	9343	t	140/188	25/159
scf_25129_100191_contig_1	58.7448	9343	c	48/188	134/159
scf_25129_100191_contig_1	58.9435	22946	c	196/273	32/249
scf_25129_100191_contig_1	58.9435	22946	t	77/273	217/249
scf_25129_100191_contig_1	59.0751	3370	g	46/139	153/166
scf_25129_100191_contig_1	59.324	3834	c	27/78	62/66
scf_25129_100191_contig_1	59.324	3834	t	51/78	4/66
scf_25129_100191_contig_1	59.3292	18382	a	39/133	125/141
scf_25129_100191_contig_1	59.3292	18382	g	94/133	16/141
scf_25129_100191_contig_1	59.727	27630	t	153/203	28/179
scf_25129_100191_contig_1	59.727	27630	c	50/203	151/179
scf_25129_100191_contig_1	59.8459	5985	c	172/233	32/229
scf_25129_100191_contig_1	60.6331	10725	c	154/215	21/191
scf_25129_100191_contig_1	60.6948	5242	a	26/103	55/64
scf_25129_100191_contig_1	60.6948	5242	g	77/103	9/64
scf_25129_100191_contig_1	61.0973	3864	a	30/89	73/77
scf_25129_100191_contig_1	61.0973	3864	c	59/89	4/77
scf_25129_100191_contig_1	61.0983	10725	t	60/215	170/191
scf_25129_100191_contig_1	61.1334	3357	g	118/172	13/174
scf_25129_100191_contig_1	61.1334	3357	c	54/172	161/174
scf_25129_100191_contig_1	61.1335	5985	t	58/233	197/229
scf_25129_100191_contig_1	61.1396	3874	a	28/88	66/71
scf_25129_100191_contig_1	61.1396	3874	g	60/88	5/71
scf_25129_100191_contig_1	61.1767	21285	a	19/67	77/86
scf_25129_100191_contig_1	61.1767	21285	g	48/67	9/86
scf_25129_100191_contig_1	61.3292	5149	t	27/93	75/83
scf_25129_100191_contig_1	61.3292	5149	c	66/93	8/83
scf_25129_100191_contig_1	61.4289	19406	c	215/291	34/273
scf_25129_100191_contig_1	61.6686	5071	c	121/169	14/141
scf_25129_100191_contig_1	61.6686	5071	t	48/169	127/141
scf_25129_100191_contig_1	61.712	17436	g	27/124	91/109
scf_25129_100191_contig_1	61.712	17436	a	97/124	18/109
scf_25129_100191_contig_1	61.7726	19406	g	75/291	239/273
scf_25129_100191_contig_1	61.8024	8991	g	171/234	23/204
scf_25129_100191_contig_1	61.8024	8991	c	63/234	181/204
scf_25129_100191_contig_1	61.9689	31009	a	134/184	19/175
scf_25129_100191_contig_1	61.9689	31009	g	50/184	156/175
scf_25129_100191_contig_1	61.9851	17901	t	79/281	182/202
scf_25129_100191_contig_1	62.0497	16746	g	25/73	104/108
scf_25129_100191_contig_1	62.0497	16746	a	48/73	4/108
scf_25129_100191_contig_1	62.0978	27798	g	169/210	34/185
scf_25129_100191_contig_1	62.1254	22233	t	186/262	18/203
scf_25129_100191_contig_1	62.1254	22233	g	76/262	185/203
scf_25129_100191_contig_1	62.1361	10446	a	149/207	19/193
scf_25129_100191_contig_1	62.3462	7677	t	150/201	21/171
scf_25129_100191_contig_1	62.4186	7409	g	134/187	17/184
scf_25129_100191_contig_1	62.4186	7409	a	53/187	167/184
scf_25129_100191_contig_1	62.4802	17901	c	202/281	19/202
scf_25129_100191_contig_1	62.5445	25789	t	185/251	25/224
scf_25129_100191_contig_1	62.574	27798	a	40/210	151/185
scf_25129_100191_contig_1	62.6006	21256	a	17/56	66/71
scf_25129_100191_contig_1	62.6006	21256	g	39/56	5/71
scf_25129_100191_contig_1	62.6192	10446	g	57/207	174/193
scf_25129_100191_contig_1	62.6243	3387	g	35/111	145/154
scf_25129_100191_contig_1	62.6243	3387	c	76/111	9/154
scf_25129_100191_contig_1	62.8437	7677	c	50/201	150/171
scf_25129_100191_contig_1	62.9429	25789	a	65/251	199/224
scf_25129_100191_contig_1	63.4864	17782	c	221/297	26/238
scf_25129_100191_contig_1	63.4864	17782	g	76/297	212/238
scf_25129_100191_contig_1	63.4882	21443	a	139/187	18/166
scf_25129_100191_contig_1	63.4882	21443	g	48/187	148/166
scf_25129_100191_contig_1	63.5397	16356	t	99/395	241/272
scf_25129_100191_contig_1	63.9197	10980	a	11/47	62/71
scf_25129_100191_contig_1	63.9197	10980	g	36/47	9/71
scf_25129_100191_contig_1	64.2658	27840	a	51/244	178/209
scf_25129_100191_contig_1	64.2749	16356	c	296/395	29/272
scf_25129_100191_contig_1	64.3345	27840	g	192/244	30/209
scf_25129_100191_contig_1	64.4635	27209	a	40/127	95/99
scf_25129_100191_contig_1	64.4635	27209	t	87/127	4/99
scf_25129_100191_contig_1	64.645	28583	t	132/169	21/156
scf_25129_100191_contig_1	64.645	28583	c	37/169	135/156
scf_25129_100191_contig_1	64.8161	4392	c	18/73	68/76
scf_25129_100191_contig_1	64.8161	4392	t	55/73	8/76
scf_25129_100191_contig_1	64.8207	7618	a	144/196	16/185
scf_25129_100191_contig_1	64.8207	7618	g	52/196	169/185
scf_25129_100191_contig_1	64.8485	7501	a	161/220	17/204
scf_25129_100191_contig_1	64.8485	7501	g	59/220	187/204
scf_25129_100191_contig_1	64.9857	8588	c	174/228	23/203
scf_25129_100191_contig_1	64.9857	8588	t	54/228	180/203
scf_25129_100191_contig_1	65.3663	23744	a	37/46	11/73
scf_25129_100191_contig_1	65.3663	23744	g	9/46	62/73
scf_25129_100191_contig_1	66.985	26556	a	32/149	92/104
scf_25129_100191_contig_1	67.615	11184	t	117/151	15/152
scf_25129_100191_contig_1	67.6855	14529	a	154/194	20/171
scf_25129_100191_contig_1	67.6855	14529	g	40/194	151/171
scf_25129_100191_contig_1	67.9466	26556	g	117/149	11/104
scf_25129_100191_contig_1	68.2773	11184	c	33/151	137/152
scf_25129_100195_contig_1	30.9565	2590	t	14/25	20/23
scf_25129_100195_contig_1	59.6154	42547	g	1/4	11/13
scf_25129_100195_contig_13	40.9091	8341	c	10/11	4/8
scf_25129_100195_contig_25	40.9091	307	g	3/6	10/11
scf_25129_100195_contig_25	43.5897	304	g	3/9	10/13
scf_25129_100195_contig_25	45.8333	305	t	3/8	10/12
scf_25129_100195_contig_41	32.3077	676	t	12/13	6/10
scf_25129_100195_contig_41	42.3077	675	g	12/13	4/8
scf_25129_100195_contig_9	33.3333	11547	a	15/18	4/8
scf_25129_100224_contig_9	30.7692	632	t	12/12	9/13
scf_25129_100313_contig_1	31.625	685	g	17/50	42/64
scf_25129_100313_contig_1	37.875	685	a	33/50	18/64
scf_25129_100313_contig_3	34.3253	864	a	36/89	83/111
scf_25129_100313_contig_3	34.3253	864	c	53/89	28/111
scf_25129_100313_contig_3	35.1716	498	g	17/48	36/51
scf_25129_100313_contig_3	35.1716	498	a	31/48	15/51
scf_25129_100313_contig_3	47.7273	354	g	12/16	3/11
scf_25129_100313_contig_5	30.4529	169	c	52/113	78/102
scf_25129_100313_contig_5	30.4529	169	a	61/113	24/102
scf_25129_100313_contig_5	31.2443	381	c	25/97	65/114
scf_25129_100313_contig_5	31.2443	381	g	72/97	49/114
scf_25129_100313_contig_9	32.2222	207	t	13/18	6/15
scf_25129_100313_contig_9	48.6937	106	a	17/74	43/60
scf_25129_100313_contig_9	48.6937	106	g	57/74	17/60
scf_25129_100323_contig_15	38.0952	4634	c	10/14	3/9
scf_25129_100323_contig_15	40.9091	4635	t	10/11	3/6
scf_25129_100323_contig_7	37.7289	9968	a	5/13	16/21
scf_25129_100343_contig_1	36.511	1613	g	50/81	29/115
scf_25129_100343_contig_1	37.7456	1613	a	30/81	86/115
scf_25129_100343_contig_1	37.8571	1582	t	30/84	103/140
scf_25129_100343_contig_1	37.8571	1582	g	54/84	37/140
scf_25129_100358_contig_5	30	27	c	10/10	7/10
scf_25129_100358_contig_5	47.1591	28	a	10/11	7/16
scf_25129_100433_contig_1	32.4993	2462	g	37/126	73/118
scf_25129_100433_contig_1	32.4993	2462	a	89/126	45/118
scf_25129_100433_contig_1	37.7778	2954	c	6/15	14/18
scf_25129_100433_contig_1	40.7563	2955	t	5/14	13/17
scf_25129_100433_contig_1	47.9638	2953	t	6/13	16/17
scf_25129_100433_contig_5	33.3333	346	t	1/2	10/12
scf_25129_100433_contig_5	100	412	t	0/1	10/10
scf_25129_100433_contig_9	30.6667	103	g	19/57	32/50
scf_25129_100433_contig_9	30.6667	103	a	38/57	18/50
scf_25129_100531_contig_1	31.8154	12554	t	131/342	176/251
scf_25129_100531_contig_1	31.8154	12554	c	211/342	75/251
scf_25129_100531_contig_1	32.1133	11501	g	125/200	55/181
scf_25129_100531_contig_1	32.1133	11501	a	75/200	126/181
scf_25129_100531_contig_1	32.2653	11565	c	133/208	51/161
scf_25129_100531_contig_1	32.2653	11565	t	75/208	110/161
scf_25129_100535_contig_1	33.3333	243	t	17/17	2/3
scf_25129_100535_contig_1	33.3333	248	c	18/18	2/3
scf_25129_100535_contig_1	33.3333	249	g	18/18	2/3
scf_25129_100543_contig_1	30.2716	1182	a	51/142	92/139
scf_25129_100543_contig_1	30.2716	1182	g	91/142	47/139
scf_25129_100543_contig_1	30.6437	3179	a	68/162	122/168
scf_25129_100543_contig_1	30.6437	3179	t	94/162	46/168
scf_25129_100543_contig_1	30.9942	1228	t	110/171	50/150
scf_25129_100543_contig_1	30.9942	1228	g	61/171	100/150
scf_25129_100543_contig_1	31.2399	53	t	29/79	53/78
scf_25129_100543_contig_1	31.3035	1721	g	108/178	42/143
scf_25129_100543_contig_1	31.3035	1721	a	70/178	101/143
scf_25129_100543_contig_1	31.5116	3145	c	64/160	123/172
scf_25129_100543_contig_1	31.544	1272	a	114/194	46/169
scf_25129_100543_contig_1	31.544	1272	g	80/194	123/169
scf_25129_100543_contig_1	31.6641	4560	a	36/101	70/104
scf_25129_100543_contig_1	31.6641	4560	g	65/101	34/104
scf_25129_100543_contig_1	32.0051	3537	g	38/115	67/103
scf_25129_100543_contig_1	32.0051	3537	a	77/115	36/103
scf_25129_100543_contig_1	32.093	3145	t	96/160	48/172
scf_25129_100543_contig_1	32.5427	4581	a	29/93	65/102
scf_25129_100543_contig_1	32.5427	4581	c	64/93	37/102
scf_25129_100543_contig_1	32.6344	2634	g	150/228	62/187
scf_25129_100543_contig_1	32.6344	2634	t	78/228	125/187
scf_25129_100543_contig_1	32.7337	1231	t	107/166	46/145
scf_25129_100543_contig_1	32.7337	1231	c	59/166	99/145
scf_25129_100543_contig_1	33.1165	2995	c	93/135	44/123
scf_25129_100543_contig_1	33.1165	2995	t	42/135	79/123
scf_25129_100543_contig_1	33.587	3535	c	36/111	68/103
scf_25129_100543_contig_1	33.587	3535	a	75/111	35/103
scf_25129_100543_contig_1	33.804	53	c	50/79	23/78
scf_25129_100543_contig_1	34.6671	2147	t	121/214	42/192
scf_25129_100543_contig_1	34.6671	2147	c	93/214	150/192
scf_25129_100543_contig_1	35.9348	3518	t	67/106	27/99
scf_25129_100543_contig_1	35.9348	3518	c	39/106	72/99
scf_25129_100543_contig_1	35.9863	3191	c	104/165	43/159
scf_25129_100543_contig_1	35.9863	3191	t	61/165	116/159
scf_25129_100563_contig_7	30.4029	6456	a	19/57	58/91
scf_25129_100563_contig_7	30.4029	6456	g	38/57	33/91
scf_25129_100634_contig_1	31.8806	2460	t	40/47	33/62
scf_25129_100634_contig_1	31.8806	2460	g	7/47	29/62
scf_25129_100634_contig_1	34.8332	4495	a	42/134	90/136
scf_25129_100634_contig_1	34.8332	4495	c	92/134	46/136
scf_25129_100634_contig_1	36.0285	809	t	20/71	52/81
scf_25129_100634_contig_1	36.0285	809	c	51/71	29/81
scf_25129_100634_contig_1	41.3333	1544	c	14/50	52/75
scf_25129_100634_contig_1	41.3333	1544	a	36/50	23/75
scf_25129_100634_contig_3	30	66	c	36/105	90/140
scf_25129_100634_contig_3	30	66	a	69/105	50/140
scf_25129_100634_contig_3	40.8263	720	t	25/84	60/85
scf_25129_100634_contig_3	40.8263	720	a	59/84	25/85
scf_25129_100637_contig_1	32.3529	118	a	13/34	12/17
scf_25129_100637_contig_1	32.3529	118	g	21/34	5/17
scf_25129_100637_contig_1	33.0592	113	c	13/32	14/19
scf_25129_100637_contig_1	33.0592	113	t	19/32	5/19
scf_25129_100637_contig_1	35.625	148	a	11/32	14/20
scf_25129_100637_contig_1	35.625	148	c	21/32	6/20
scf_25129_10065_contig_1	33.3333	234	a	12/12	8/12
scf_25129_10065_contig_1	45.4545	236	g	11/11	6/11
scf_25129_10066_contig_1	30.2233	68	g	49/65	28/62
scf_25129_10066_contig_1	31.4524	1546	c	43/56	34/75
scf_25129_10066_contig_1	31.7618	68	a	15/65	34/62
scf_25129_10066_contig_1	33.2381	1546	t	12/56	41/75
scf_25129_100741_contig_3	35	706	g	12/16	2/5
scf_25129_100760_contig_1	38.0952	100	a	17/21	9/21
scf_25129_100760_contig_1	42.8571	100	g	3/21	12/21
scf_25129_100784_contig_1	35.4286	31	a	18/50	30/42
scf_25129_100784_contig_1	35.4286	31	c	32/50	12/42
scf_25129_100797_contig_1	30.1356	544	c	104/118	58/100
scf_25129_100797_contig_1	30.1356	544	t	14/118	42/100
scf_25129_100797_contig_1	34.1808	91	a	16/96	30/59
scf_25129_100797_contig_1	34.1808	91	g	80/96	29/59
scf_25129_100797_contig_11	35.7864	2351	c	16/77	56/99
scf_25129_100797_contig_11	35.7864	2351	t	61/77	43/99
scf_25129_100797_contig_11	47.2527	3164	t	12/14	5/13
scf_25129_100797_contig_11	54.6154	3171	t	11/13	3/10
scf_25129_100797_contig_13	30.8036	1001	t	1/28	11/32
scf_25129_100797_contig_13	30.8036	1001	a	27/28	21/32
scf_25129_100797_contig_13	30.8225	1674	g	12/90	34/77
scf_25129_100797_contig_13	43.871	661	g	10/62	36/60
scf_25129_100797_contig_13	43.871	661	a	52/62	24/60
scf_25129_100797_contig_3	33.7542	217	t	22/27	21/44
scf_25129_100797_contig_3	37.4579	217	g	4/27	23/44
scf_25129_100797_contig_3	42.0833	10	c	11/15	5/16
scf_25129_100797_contig_3	42.0833	10	g	4/15	11/16
scf_25129_100797_contig_5	31.1399	830	t	21/91	45/83
scf_25129_100797_contig_5	31.1399	830	c	70/91	38/83
scf_25129_100797_contig_5	35.9356	3213	g	151/194	75/179
scf_25129_100797_contig_5	35.9356	3213	a	43/194	104/179
scf_25129_100797_contig_5	36.8772	212	g	43/50	28/57
scf_25129_100797_contig_5	36.8772	212	t	7/50	29/57
scf_25129_100797_contig_9	32.4925	534	g	18/91	46/88
scf_25129_100797_contig_9	32.4925	534	t	73/91	42/88
scf_25129_100807_contig_1	31.746	26639	c	8/9	12/21
scf_25129_100807_contig_13	54.7619	8	g	2/7	10/12
scf_25129_100835_contig_1	36.6667	14315	t	13/15	8/16
scf_25129_100835_contig_1	40	14317	g	11/11	6/10
scf_25129_100835_contig_1	42.8571	14316	a	13/13	8/14
scf_25129_10086_contig_1	37.7736	247	c	15/41	29/39
scf_25129_10086_contig_1	37.7736	247	g	26/41	10/39
scf_25129_100906_contig_21	30.7018	1672	a	10/19	5/6
scf_25129_100950_contig_1	30.0459	1003	g	33/132	60/109
scf_25129_100950_contig_1	30.0459	1003	a	99/132	49/109
scf_25129_100950_contig_1	36.3203	537	c	63/83	38/96
scf_25129_100950_contig_1	37.5251	537	a	19/83	58/96
scf_25129_100950_contig_3	30.961	183	t	31/111	53/90
scf_25129_100950_contig_3	30.961	183	c	80/111	37/90
scf_25129_100950_contig_3	31.3134	191	a	28/101	49/83
scf_25129_100950_contig_3	31.3134	191	g	73/101	34/83
scf_25129_100950_contig_3	35.0082	187	g	28/107	52/85
scf_25129_100950_contig_3	35.0082	187	a	79/107	33/85
scf_25129_100950_contig_3	35.1127	1411	t	34/116	67/104
scf_25129_100950_contig_3	35.1127	1411	c	82/116	37/104
scf_25129_100950_contig_3	37.8765	364	c	19/81	46/75
scf_25129_100950_contig_3	37.8765	364	a	62/81	29/75
scf_25129_100950_contig_5	34.9548	767	g	17/52	46/68
scf_25129_100950_contig_5	34.9548	767	a	35/52	22/68
scf_25129_100950_contig_5	35	49	c	21/28	18/45
scf_25129_100950_contig_5	35	49	t	7/28	27/45
scf_25129_101074_contig_1	34.7619	39	g	19/42	36/45
scf_25129_101074_contig_1	34.7619	39	a	23/42	9/45
scf_25129_101081_contig_1	40	1030	t	10/10	3/5
scf_25129_101119_contig_1	36.8984	339	g	14/17	5/11
scf_25129_101167_contig_1	30.2857	405	a	18/70	42/75
scf_25129_101167_contig_1	30.2857	405	g	52/70	33/75
scf_25129_101167_contig_1	33.3227	231	a	18/74	49/85
scf_25129_101167_contig_1	33.3227	231	g	56/74	36/85
scf_25129_101201_contig_7	37.5758	977	t	8/15	10/11
scf_25129_101310_contig_1	30.5376	53	g	26/31	16/30
scf_25129_101310_contig_1	30.5376	53	a	5/31	14/30
scf_25129_101310_contig_1	56.6416	2976	a	1/19	13/21
scf_25129_101310_contig_1	56.6416	2976	t	18/19	8/21
scf_25129_101466_contig_3	40.9091	2667	a	10/11	9/18
scf_25129_101504_contig_1	31.0949	465	c	38/86	67/89
scf_25129_101504_contig_1	31.0949	465	t	48/86	22/89
scf_25129_101504_contig_13	30.0998	1073	a	44/122	88/133
scf_25129_101504_contig_13	30.0998	1073	g	78/122	45/133
scf_25129_101504_contig_15	31.1111	9	c	5/9	13/15
scf_25129_101504_contig_21	31.1741	1358	a	17/26	13/38
scf_25129_101504_contig_21	31.1741	1358	c	9/26	25/38
scf_25129_101504_contig_3	31.9231	2362	a	11/20	3/13
scf_25129_101504_contig_3	31.9231	2362	g	9/20	10/13
scf_25129_101504_contig_7	45.8042	2857	a	14/52	56/77
scf_25129_101504_contig_7	45.8042	2857	t	38/52	21/77
scf_25129_101504_contig_9	33.3333	13	g	2/3	12/12
scf_25129_101521_contig_1	45.7143	218	t	12/14	2/5
scf_25129_101536_contig_1	38.8889	145	a	27/30	23/45
scf_25129_101536_contig_1	38.8889	145	t	3/30	22/45
scf_25129_101548_contig_5	32.2444	52443	t	22/58	40/57
scf_25129_101548_contig_5	32.2444	52443	c	36/58	17/57
scf_25129_101548_contig_5	32.2546	16969	t	33/76	56/74
scf_25129_101548_contig_5	32.9918	29973	t	103/159	48/151
scf_25129_101548_contig_5	32.9918	29973	c	56/159	103/151
scf_25129_101548_contig_5	33.606	16969	a	43/76	17/74
scf_25129_101561_contig_1	31.4685	522	a	10/13	5/11
scf_25129_101561_contig_1	33.3333	519	c	16/16	8/12
scf_25129_101606_contig_5	32.5043	325	g	28/77	73/106
scf_25129_101606_contig_5	32.5043	325	a	49/77	33/106
scf_25129_101608_contig_13	30.8664	20752	c	71/145	95/119
scf_25129_101608_contig_13	30.8664	20752	a	74/145	24/119
scf_25129_101608_contig_5	33.3333	328	c	2/3	10/10
scf_25129_101730_contig_1	31.3187	231	t	13/14	8/13
scf_25129_101758_contig_3	30.1819	8415	a	29/112	60/107
scf_25129_101758_contig_3	30.1819	8415	g	83/112	47/107
scf_25129_101758_contig_3	30.2059	8332	t	30/114	52/92
scf_25129_101758_contig_3	30.2059	8332	c	84/114	40/92
scf_25129_101758_contig_3	31.3508	9644	t	151/205	66/156
scf_25129_101758_contig_3	31.3508	9644	c	54/205	90/156
scf_25129_101758_contig_3	40.3874	2468	g	18/70	39/59
scf_25129_101758_contig_3	40.3874	2468	a	52/70	20/59
scf_25129_101758_contig_5	33.3333	14	a	10/10	4/6
scf_25129_101768_contig_1	50.9091	889	t	2/5	10/11
scf_25129_101787_contig_3	45	34	t	11/12	7/15
scf_25129_10180_contig_3	30	10702	t	15/90	49/105
scf_25129_10180_contig_3	30	10702	c	75/90	56/105
scf_25129_10180_contig_3	30.2093	26507	c	15/99	44/97
scf_25129_10180_contig_3	30.2093	26507	t	84/99	53/97
scf_25129_10180_contig_3	30.4348	13170	a	33/46	19/46
scf_25129_10180_contig_3	30.4348	13170	g	13/46	27/46
scf_25129_10180_contig_3	30.8613	1656	a	183/211	119/213
scf_25129_10180_contig_3	30.8613	1656	c	28/211	94/213
scf_25129_10180_contig_3	30.9796	20499	g	82/100	50/98
scf_25129_10180_contig_3	31.079	11166	t	23/28	24/47
scf_25129_10180_contig_3	31.1111	24804	t	39/45	25/45
scf_25129_10180_contig_3	31.1111	24804	a	6/45	20/45
scf_25129_10180_contig_3	31.4455	13337	g	60/73	34/67
scf_25129_10180_contig_3	31.4974	15338	g	12/84	38/83
scf_25129_10180_contig_3	31.4974	15338	a	72/84	45/83
scf_25129_10180_contig_3	31.7857	32349	c	75/84	46/80
scf_25129_10180_contig_3	31.7857	32349	a	9/84	34/80
scf_25129_10180_contig_3	32.1303	28957	g	102/118	63/116
scf_25129_10180_contig_3	32.1303	28957	a	16/118	53/116
scf_25129_10180_contig_3	32.3002	13266	t	15/64	34/61
scf_25129_10180_contig_3	32.3002	13266	g	49/64	27/61
scf_25129_10180_contig_3	32.469	25285	a	15/79	53/103
scf_25129_10180_contig_3	32.469	25285	g	64/79	50/103
scf_25129_10180_contig_3	32.5815	30602	c	57/63	44/76
scf_25129_10180_contig_3	32.5815	30602	t	6/63	32/76
scf_25129_10180_contig_3	32.9152	7308	t	56/62	31/54
scf_25129_10180_contig_3	32.9152	7308	a	6/62	23/54
scf_25129_10180_contig_3	33.2285	9780	t	3/53	28/72
scf_25129_10180_contig_3	33.2285	9780	c	50/53	44/72
scf_25129_10180_contig_3	33.4595	398	c	12/167	63/155
scf_25129_10180_contig_3	33.4595	398	t	155/167	92/155
scf_25129_10180_contig_3	33.6721	15324	a	10/72	39/82
scf_25129_10180_contig_3	33.6721	15324	t	62/72	43/82
scf_25129_10180_contig_3	33.6898	23849	t	60/68	42/77
scf_25129_10180_contig_3	33.6898	23849	c	8/68	35/77
scf_25129_10180_contig_3	34.0885	32330	a	6/73	33/78
scf_25129_10180_contig_3	34.0885	32330	g	67/73	45/78
scf_25129_10180_contig_3	34.9432	13312	t	14/77	34/64
scf_25129_10180_contig_3	34.9432	13312	c	63/77	30/64
scf_25129_10180_contig_3	35.3751	9981	g	69/78	43/81
scf_25129_10180_contig_3	35.3751	9981	a	9/78	38/81
scf_25129_10180_contig_3	35.7771	9764	c	2/44	25/62
scf_25129_10180_contig_3	35.7771	9764	t	42/44	37/62
scf_25129_10180_contig_3	39.4319	23854	c	5/63	36/76
scf_25129_10180_contig_3	39.4319	23854	t	58/63	40/76
scf_25129_10180_contig_3	41.745	33706	a	28/33	25/58
scf_25129_10180_contig_3	41.745	33706	g	5/33	33/58
scf_25129_10180_contig_3	46.3415	7176	a	0/21	19/41
scf_25129_10180_contig_3	46.3415	7176	g	21/21	22/41
scf_25129_10180_contig_3	48.7329	8375	g	34/38	11/27
scf_25129_10180_contig_3	48.7329	8375	a	4/38	16/27
scf_25129_101861_contig_1	43.7422	165	c	14/47	25/34
scf_25129_101861_contig_1	43.7422	165	t	33/47	9/34
scf_25129_101877_contig_3	31.6641	938	a	8/54	33/71
scf_25129_101877_contig_3	33.0725	938	c	46/54	37/71
scf_25129_101910_contig_1	30.3571	2208	g	5/8	13/14
scf_25129_101910_contig_1	33.3333	1906	g	2/3	12/12
scf_25129_101910_contig_1	33.3333	2085	g	7/7	10/15
scf_25129_101910_contig_1	34.8571	1184	a	4/7	23/25
scf_25129_101911_contig_1	30.4029	96	g	44/127	67/103
scf_25129_101911_contig_1	30.4029	96	a	83/127	36/103
scf_25129_101911_contig_3	42.4844	807	t	45/123	102/129
scf_25129_101911_contig_3	42.4844	807	g	78/123	27/129
scf_25129_101978_contig_1	56.0009	1469	c	31/119	96/117
scf_25129_101978_contig_1	56.0009	1469	t	88/119	21/117
scf_25129_101978_contig_1	60.5097	275	c	149/199	26/181
scf_25129_101978_contig_1	61.0039	1341	c	114/151	20/138
scf_25129_101978_contig_1	61.0039	1341	t	37/151	118/138
scf_25129_101978_contig_1	61.0122	275	t	49/199	155/181
scf_25129_101978_contig_1	61.9971	412	c	24/87	86/96
scf_25129_101978_contig_1	61.9971	412	g	63/87	10/96
scf_25129_101978_contig_11	41.5934	144	t	17/52	26/35
scf_25129_101978_contig_11	41.5934	144	c	35/52	9/35
scf_25129_101978_contig_11	45.4996	212	c	17/46	47/57
scf_25129_101978_contig_11	45.4996	212	t	29/46	10/57
scf_25129_101978_contig_11	65.4231	934	g	19/79	68/76
scf_25129_101978_contig_11	65.4231	934	a	60/79	8/76
scf_25129_101978_contig_3	39.5785	2593	t	21/49	4/122
scf_25129_101978_contig_3	39.5785	2593	c	28/49	118/122
scf_25129_101978_contig_3	46.3524	1322	t	35/76	73/79
scf_25129_101978_contig_3	46.3524	1322	c	41/76	6/79
scf_25129_101978_contig_3	49.9652	6223	c	47/140	137/164
scf_25129_101978_contig_3	49.9652	6223	a	93/140	27/164
scf_25129_101978_contig_3	53.6673	5718	a	36/110	127/147
scf_25129_101978_contig_3	53.6673	5718	g	74/110	20/147
scf_25129_101978_contig_3	54.0981	6270	c	61/195	146/171
scf_25129_101978_contig_3	54.0981	6270	t	134/195	25/171
scf_25129_101978_contig_3	54.4622	2471	g	35/95	105/115
scf_25129_101978_contig_3	54.4622	2471	t	60/95	10/115
scf_25129_101978_contig_3	54.6324	786	t	112/170	18/160
scf_25129_101978_contig_3	54.9952	1614	g	113/164	21/151
scf_25129_101978_contig_3	55.2206	786	c	57/170	142/160
scf_25129_101978_contig_3	55.2461	1435	c	23/71	78/89
scf_25129_101978_contig_3	55.2461	1435	t	48/71	11/89
scf_25129_101978_contig_3	55.2701	4144	a	30/92	87/99
scf_25129_101978_contig_3	55.2701	4144	t	62/92	12/99
scf_25129_101978_contig_3	55.5225	3039	g	82/125	13/129
scf_25129_101978_contig_3	55.6049	1614	t	50/164	130/151
scf_25129_101978_contig_3	55.6322	838	g	52/156	129/145
scf_25129_101978_contig_3	55.7401	4051	c	23/78	75/88
scf_25129_101978_contig_3	55.7401	4051	t	55/78	13/88
scf_25129_101978_contig_3	55.9046	5552	t	25/88	86/102
scf_25129_101978_contig_3	55.9046	5552	a	63/88	16/102
scf_25129_101978_contig_3	56.0286	5596	t	47/65	14/86
scf_25129_101978_contig_3	56.3218	838	a	104/156	15/145
scf_25129_101978_contig_3	56.578	3700	c	30/107	88/104
scf_25129_101978_contig_3	56.578	3700	t	77/107	16/104
scf_25129_101978_contig_3	56.7382	2852	t	31/129	84/104
scf_25129_101978_contig_3	56.7382	2852	c	98/129	20/104
scf_25129_101978_contig_3	57.1225	3039	a	41/125	116/129
scf_25129_101978_contig_3	57.5671	5596	a	17/65	72/86
scf_25129_101978_contig_3	58.2169	5412	t	179/255	23/192
scf_25129_101978_contig_3	58.2169	5412	g	76/255	169/192
scf_25129_101978_contig_3	58.6057	8045	a	24/81	90/102
scf_25129_101978_contig_3	58.6057	8045	g	57/81	12/102
scf_25129_101978_contig_3	58.7621	7616	t	26/80	94/103
scf_25129_101978_contig_3	58.7621	7616	a	54/80	9/103
scf_25129_101978_contig_3	58.9286	2639	a	39/112	120/128
scf_25129_101978_contig_3	58.9286	2639	g	73/112	8/128
scf_25129_101978_contig_3	58.9899	5414	a	179/252	23/191
scf_25129_101978_contig_3	58.9899	5414	t	73/252	168/191
scf_25129_101978_contig_3	59.5388	5488	c	147/189	29/159
scf_25129_101978_contig_3	59.5388	5488	a	42/189	130/159
scf_25129_101978_contig_3	60.1078	8000	g	32/112	94/106
scf_25129_101978_contig_3	60.1078	8000	t	80/112	12/106
scf_25129_101978_contig_3	60.184	2891	t	107/141	19/121
scf_25129_101978_contig_3	60.184	2891	c	34/141	102/121
scf_25129_101978_contig_3	61.0675	7141	g	87/121	13/120
scf_25129_101978_contig_3	61.1168	4568	a	110/148	21/159
scf_25129_101978_contig_3	61.1168	4568	g	38/148	138/159
scf_25129_101978_contig_3	61.1937	2546	g	26/80	104/111
scf_25129_101978_contig_3	61.1937	2546	t	54/80	7/111
scf_25129_101978_contig_3	61.2235	8144	t	24/86	82/92
scf_25129_101978_contig_3	61.2235	8144	g	62/86	10/92
scf_25129_101978_contig_3	61.8939	7141	a	33/121	107/120
scf_25129_101978_contig_3	62.6115	6113	c	101/137	19/171
scf_25129_101978_contig_3	62.6115	6113	t	36/137	152/171
scf_25129_101978_contig_3	62.6632	5461	g	145/191	22/166
scf_25129_101978_contig_3	62.6632	5461	t	46/191	144/166
scf_25129_101978_contig_3	63.5979	3971	g	96/126	17/135
scf_25129_101978_contig_3	63.6264	1472	t	17/70	80/91
scf_25129_101978_contig_3	63.6264	1472	c	53/70	11/91
scf_25129_101978_contig_3	63.8113	1002	a	27/111	104/118
scf_25129_101978_contig_3	63.8113	1002	g	84/111	14/118
scf_25129_101978_contig_3	64.2676	327	t	102/134	16/135
scf_25129_101978_contig_3	64.2676	327	a	32/134	119/135
scf_25129_101978_contig_3	64.312	5227	g	53/228	190/217
scf_25129_101978_contig_3	64.3915	3971	a	29/126	118/135
scf_25129_101978_contig_3	64.6432	3973	t	28/123	118/135
scf_25129_101978_contig_3	64.6432	3973	g	95/123	17/135
scf_25129_101978_contig_3	64.7728	5227	a	175/228	26/217
scf_25129_101978_contig_3	64.9605	2983	a	18/89	92/108
scf_25129_101978_contig_3	64.9605	2983	c	71/89	16/108
scf_25129_101978_contig_3	67.6923	2739	t	21/90	71/78
scf_25129_101978_contig_3	67.6923	2739	c	69/90	7/78
scf_25129_101978_contig_3	67.9174	6876	g	30/123	120/130
scf_25129_101978_contig_3	67.9174	6876	a	93/123	10/130
scf_25129_101978_contig_3	67.9832	4365	g	15/70	76/85
scf_25129_101978_contig_3	67.9832	4365	c	55/70	9/85
scf_25129_101978_contig_3	68.1334	4496	c	28/115	123/133
scf_25129_101978_contig_3	68.1334	4496	a	87/115	10/133
scf_25129_101978_contig_5	55.1503	746	c	157/227	22/157
scf_25129_101978_contig_5	55.5908	746	t	69/227	135/157
scf_25129_101978_contig_5	58.5526	603	a	108/152	18/144
scf_25129_101978_contig_5	58.5526	603	g	44/152	126/144
scf_25129_101978_contig_5	62.658	1183	c	38/154	131/150
scf_25129_101978_contig_5	63.3247	1183	t	116/154	18/150
scf_25129_101978_contig_5	63.374	481	t	69/257	203/225
scf_25129_101978_contig_5	63.4293	481	c	187/257	21/225
scf_25129_101978_contig_5	63.7647	386	c	43/194	171/199
scf_25129_101978_contig_5	64.2672	386	t	151/194	27/199
scf_25129_101978_contig_5	64.8911	1375	g	35/132	117/128
scf_25129_101978_contig_5	64.8911	1375	a	97/132	11/128
scf_25129_101978_contig_5	65.2644	1380	t	35/130	118/128
scf_25129_101978_contig_5	65.2644	1380	c	95/130	10/128
scf_25129_101978_contig_7	35.1586	3996	c	19/48	5/113
scf_25129_101978_contig_7	35.1586	3996	t	29/48	108/113
scf_25129_101978_contig_7	39.5866	1516	a	22/52	4/147
scf_25129_101978_contig_7	39.916	1370	t	18/42	2/68
scf_25129_101978_contig_7	39.916	1370	a	24/42	66/68
scf_25129_101978_contig_7	41.5097	1516	g	29/52	143/147
scf_25129_101978_contig_7	44.7958	1372	g	22/46	2/66
scf_25129_101978_contig_7	44.7958	1372	t	24/46	64/66
scf_25129_101978_contig_7	44.8115	1300	t	26/57	85/94
scf_25129_101978_contig_7	44.8115	1300	c	31/57	9/94
scf_25129_101978_contig_7	44.8287	1371	t	21/44	2/69
scf_25129_101978_contig_7	44.8287	1371	a	23/44	67/69
scf_25129_101978_contig_7	45.0803	1500	t	24/50	4/137
scf_25129_101978_contig_7	45.0803	1500	g	26/50	133/137
scf_25129_101978_contig_7	48.2645	14743	c	36/92	104/119
scf_25129_101978_contig_7	48.2645	14743	t	56/92	15/119
scf_25129_101978_contig_7	49.4802	5382	a	13/37	44/52
scf_25129_101978_contig_7	49.4802	5382	t	24/37	8/52
scf_25129_101978_contig_7	52.7747	5397	t	25/34	11/53
scf_25129_101978_contig_7	52.7747	5397	a	9/34	42/53
scf_25129_101978_contig_7	54.4859	1396	a	25/64	87/93
scf_25129_101978_contig_7	54.7256	4249	a	50/82	6/96
scf_25129_101978_contig_7	54.9035	4249	g	31/82	89/96
scf_25129_101978_contig_7	55.3915	20413	t	27/96	76/91
scf_25129_101978_contig_7	55.3915	20413	a	69/96	15/91
scf_25129_101978_contig_7	55.5612	1396	t	39/64	5/93
scf_25129_101978_contig_7	56.3094	9471	t	191/277	33/261
scf_25129_101978_contig_7	56.3094	9471	c	86/277	228/261
scf_25129_101978_contig_7	56.7068	10178	g	24/69	86/94
scf_25129_101978_contig_7	56.7068	10178	a	45/69	8/94
scf_25129_101978_contig_7	56.8867	5890	c	115/164	18/136
scf_25129_101978_contig_7	56.8867	5890	t	49/164	118/136
scf_25129_101978_contig_7	56.9444	21102	t	75/108	15/120
scf_25129_101978_contig_7	57.4829	219	a	21/73	69/80
scf_25129_101978_contig_7	57.6459	10173	g	25/71	91/98
scf_25129_101978_contig_7	57.6459	10173	t	46/71	7/98
scf_25129_101978_contig_7	57.7044	531	g	107/153	17/139
scf_25129_101978_contig_7	57.7921	19134	t	178/243	32/207
scf_25129_101978_contig_7	57.7921	19134	c	65/243	175/207
scf_25129_101978_contig_7	57.8238	19139	g	173/233	34/207
scf_25129_101978_contig_7	57.8238	19139	t	60/233	173/207
scf_25129_101978_contig_7	57.8704	21102	a	32/108	105/120
scf_25129_101978_contig_7	58.1633	5207	g	27/98	66/77
scf_25129_101978_contig_7	58.1633	5207	t	71/98	11/77
scf_25129_101978_contig_7	58.358	531	t	45/153	122/139
scf_25129_101978_contig_7	58.7329	219	g	52/73	10/80
scf_25129_101978_contig_7	59.1156	1863	c	105/150	16/147
scf_25129_101978_contig_7	59.1156	1863	a	45/150	131/147
scf_25129_101978_contig_7	59.1182	10213	g	22/67	80/87
scf_25129_101978_contig_7	59.1182	10213	a	45/67	7/87
scf_25129_101978_contig_7	59.1224	3563	c	31/108	101/115
scf_25129_101978_contig_7	59.1224	3563	g	77/108	14/115
scf_25129_101978_contig_7	59.1728	224	c	20/71	69/79
scf_25129_101978_contig_7	59.1728	224	t	51/71	10/79
scf_25129_101978_contig_7	59.668	21332	c	42/134	162/178
scf_25129_101978_contig_7	59.668	21332	t	92/134	16/178
scf_25129_101978_contig_7	59.7188	6834	c	145/198	25/185
scf_25129_101978_contig_7	60	2947	g	36/45	9/45
scf_25129_101978_contig_7	60	2947	t	9/45	36/45
scf_25129_101978_contig_7	60.0824	10672	a	62/259	163/194
scf_25129_101978_contig_7	60.0968	4538	g	246/330	38/263
scf_25129_101978_contig_7	60.1564	6438	t	57/179	184/200
scf_25129_101978_contig_7	60.2239	6834	t	52/198	160/185
scf_25129_101978_contig_7	60.3143	18688	t	87/125	13/140
scf_25129_101978_contig_7	60.4784	4216	a	37/121	112/123
scf_25129_101978_contig_7	60.4784	4216	g	84/121	11/123
scf_25129_101978_contig_7	60.5592	346	g	26/89	79/88
scf_25129_101978_contig_7	60.5592	346	c	63/89	9/88
scf_25129_101978_contig_7	60.5679	13841	c	146/201	21/174
scf_25129_101978_contig_7	60.6564	6438	c	122/179	15/200
scf_25129_101978_contig_7	60.8395	14148	g	32/122	101/116
scf_25129_101978_contig_7	61.0059	4538	t	81/330	225/263
scf_25129_101978_contig_7	61.0654	13841	a	54/201	153/174
scf_25129_101978_contig_7	61.0778	20130	t	21/97	91/110
scf_25129_101978_contig_7	61.0778	20130	g	76/97	19/110
scf_25129_101978_contig_7	61.1133	10672	g	197/259	29/194
scf_25129_101978_contig_7	61.1143	18688	a	37/125	127/140
scf_25129_101978_contig_7	61.2164	20805	a	44/187	150/177
scf_25129_101978_contig_7	61.2466	20805	g	142/187	26/177
scf_25129_101978_contig_7	61.2732	7063	g	34/104	109/116
scf_25129_101978_contig_7	61.2732	7063	a	70/104	7/116
scf_25129_101978_contig_7	61.351	3803	c	132/182	19/170
scf_25129_101978_contig_7	61.351	3803	a	50/182	151/170
scf_25129_101978_contig_7	61.5026	3565	g	30/112	98/111
scf_25129_101978_contig_7	61.5026	3565	t	82/112	13/111
scf_25129_101978_contig_7	61.5516	18726	g	43/154	153/171
scf_25129_101978_contig_7	61.6728	9793	g	119/163	17/150
scf_25129_101978_contig_7	61.6728	9793	a	44/163	133/150
scf_25129_101978_contig_7	61.7015	14148	a	90/122	14/116
scf_25129_101978_contig_7	61.9835	1017	a	85/121	10/121
scf_25129_101978_contig_7	62.1364	18726	t	111/154	17/171
scf_25129_101978_contig_7	62.296	15182	c	25/33	7/52
scf_25129_101978_contig_7	62.296	15182	t	8/33	45/52
scf_25129_101978_contig_7	62.3238	1116	a	84/119	10/121
scf_25129_101978_contig_7	62.585	9855	g	33/126	87/98
scf_25129_101978_contig_7	62.585	9855	a	93/126	11/98
scf_25129_101978_contig_7	62.6263	20187	t	14/63	56/66
scf_25129_101978_contig_7	62.6263	20187	c	49/63	10/66
scf_25129_101978_contig_7	62.7258	14147	g	31/122	104/118
scf_25129_101978_contig_7	62.7258	14147	a	91/122	14/118
scf_25129_101978_contig_7	62.8099	1017	c	35/121	111/121
scf_25129_101978_contig_7	62.9209	618	c	21/87	74/85
scf_25129_101978_contig_7	62.9209	618	a	66/87	11/85
scf_25129_101978_contig_7	63.1641	1116	c	34/119	111/121
scf_25129_101978_contig_7	63.5973	6987	t	38/136	119/130
scf_25129_101978_contig_7	63.5973	6987	c	98/136	11/130
scf_25129_101978_contig_7	63.7302	5146	t	23/90	50/56
scf_25129_101978_contig_7	63.7302	5146	g	67/90	6/56
scf_25129_101978_contig_7	64.2106	4136	a	115/148	17/126
scf_25129_101978_contig_7	64.2106	4136	g	33/148	109/126
scf_25129_101978_contig_7	64.2418	6328	t	36/122	150/160
scf_25129_101978_contig_7	64.281	11599	a	22/113	67/80
scf_25129_101978_contig_7	64.281	11599	g	91/113	13/80
scf_25129_101978_contig_7	64.8668	6328	c	86/122	9/160
scf_25129_101978_contig_7	65.0078	1092	c	108/147	11/130
scf_25129_101978_contig_7	65.0527	177	t	21/92	87/99
scf_25129_101978_contig_7	65.0527	177	a	71/92	12/99
scf_25129_101978_contig_7	65.413	17980	c	31/119	150/164
scf_25129_101978_contig_7	65.413	17980	a	88/119	14/164
scf_25129_101978_contig_7	65.6881	1092	t	38/147	119/130
scf_25129_101978_contig_7	66.1	1148	g	22/82	92/99
scf_25129_101978_contig_7	66.1	1148	a	60/82	7/99
scf_25129_101978_contig_7	66.1058	15860	g	4/13	31/32
scf_25129_101978_contig_7	66.1497	18007	g	109/147	14/175
scf_25129_101978_contig_7	66.1497	18007	c	38/147	161/175
scf_25129_101978_contig_7	66.5414	10847	g	27/126	117/133
scf_25129_101978_contig_7	66.5414	10847	a	99/126	16/133
scf_25129_101978_contig_7	66.6667	21601	a	1/3	13/13
scf_25129_101978_contig_7	67.0901	4140	c	113/144	14/123
scf_25129_101978_contig_7	67.0901	4140	t	31/144	109/123
scf_25129_101978_contig_7	67.093	16785	t	62/86	4/80
scf_25129_101978_contig_7	67.3355	3095	t	129/163	17/144
scf_25129_101978_contig_7	67.3355	3095	g	34/163	127/144
scf_25129_101978_contig_7	67.413	276	t	10/41	56/61
scf_25129_101978_contig_7	67.413	276	c	31/41	5/61
scf_25129_101978_contig_7	67.4197	7295	g	56/228	195/212
scf_25129_101978_contig_7	67.4289	2482	t	19/115	68/81
scf_25129_101978_contig_7	67.4289	2482	g	96/115	13/81
scf_25129_101978_contig_7	67.4982	18399	c	39/198	143/164
scf_25129_101978_contig_7	68.1079	18399	a	159/198	20/164
scf_25129_101978_contig_7	68.2558	16785	g	23/86	76/80
scf_25129_101978_contig_7	68.3631	7295	a	172/228	15/212
scf_25129_101978_contig_7	68.6589	16493	c	14/57	55/59
scf_25129_101978_contig_7	68.6589	16493	t	43/57	4/59
scf_25129_101978_contig_7	68.6995	20366	g	132/162	17/133
scf_25129_101978_contig_7	68.6995	20366	a	30/162	116/133
scf_25129_101978_contig_7	68.9733	5028	c	21/79	86/90
scf_25129_101978_contig_7	68.9733	5028	t	58/79	4/90
scf_25129_101978_contig_7	69.0615	15352	t	25/103	98/105
scf_25129_101978_contig_7	69.0615	15352	c	78/103	7/105
scf_25129_101978_contig_7	69.687	16643	g	16/71	83/90
scf_25129_101978_contig_7	69.687	16643	a	55/71	7/90
scf_25129_101978_contig_7	69.8188	6348	a	31/120	132/138
scf_25129_101978_contig_7	69.8188	6348	c	89/120	6/138
scf_25129_101978_contig_7	69.9099	6097	a	126/151	18/133
scf_25129_101978_contig_7	69.9099	6097	g	25/151	115/133
scf_25129_101978_contig_7	70.7962	2547	c	18/92	75/83
scf_25129_101978_contig_7	71.2435	2158	t	60/79	4/85
scf_25129_101978_contig_7	72.001	2547	a	74/92	7/83
scf_25129_101978_contig_7	72.2954	2171	c	17/79	91/97
scf_25129_101978_contig_7	72.2954	2171	g	62/79	6/97
scf_25129_101978_contig_7	72.3454	2988	a	11/70	59/67
scf_25129_101978_contig_7	72.3454	2988	t	59/70	8/67
scf_25129_101978_contig_7	72.5093	2158	g	18/79	81/85
scf_25129_101978_contig_9	37.619	190	g	11/15	5/14
scf_25129_101978_contig_9	48.5939	12696	g	25/78	50/62
scf_25129_101978_contig_9	50.2068	12696	a	53/78	11/62
scf_25129_101978_contig_9	50.9089	12445	g	23/114	59/83
scf_25129_101978_contig_9	50.9089	12445	a	91/114	24/83
scf_25129_101978_contig_9	52.3795	8973	a	25/83	99/120
scf_25129_101978_contig_9	52.3795	8973	g	58/83	21/120
scf_25129_101978_contig_9	54.2619	7956	g	121/175	25/168
scf_25129_101978_contig_9	54.2619	7956	a	54/175	143/168
scf_25129_101978_contig_9	54.4505	3184	c	17/52	61/70
scf_25129_101978_contig_9	54.4505	3184	t	35/52	9/70
scf_25129_101978_contig_9	56.8681	12677	c	30/104	72/84
scf_25129_101978_contig_9	56.8681	12677	g	74/104	12/84
scf_25129_101978_contig_9	59.0743	7449	g	153/207	23/155
scf_25129_101978_contig_9	59.269	5106	a	133/180	25/171
scf_25129_101978_contig_9	59.269	5106	g	47/180	146/171
scf_25129_101978_contig_9	59.5058	2988	a	17/72	64/77
scf_25129_101978_contig_9	59.5058	2988	g	55/72	13/77
scf_25129_101978_contig_9	59.5574	7449	t	53/207	132/155
scf_25129_101978_contig_9	61.0239	11882	a	19/86	64/77
scf_25129_101978_contig_9	61.0239	11882	g	67/86	13/77
scf_25129_101978_contig_9	61.5653	6157	t	180/236	30/204
scf_25129_101978_contig_9	61.989	6157	c	55/236	174/204
scf_25129_101978_contig_9	62.5682	876	a	203/275	27/240
scf_25129_101978_contig_9	62.9318	876	c	71/275	213/240
scf_25129_101978_contig_9	63.19	704	c	27/93	83/90
scf_25129_101978_contig_9	63.19	704	t	66/93	7/90
scf_25129_101978_contig_9	63.6782	2305	a	88/120	14/145
scf_25129_101978_contig_9	63.8218	2305	g	31/120	130/145
scf_25129_101978_contig_9	63.8618	1575	c	115/150	21/164
scf_25129_101978_contig_9	63.8618	1575	t	35/150	143/164
scf_25129_101978_contig_9	64.0517	7665	g	128/168	21/173
scf_25129_101978_contig_9	64.0517	7665	a	40/168	152/173
scf_25129_101978_contig_9	64.6983	11928	a	27/119	97/111
scf_25129_101978_contig_9	64.6983	11928	c	92/119	14/111
scf_25129_101978_contig_9	64.9194	2015	g	178/233	21/183
scf_25129_101978_contig_9	65.203	465	g	26/34	8/71
scf_25129_101978_contig_9	65.203	465	t	8/34	63/71
scf_25129_101978_contig_9	65.3486	2015	t	54/233	162/183
scf_25129_101978_contig_9	65.3488	1095	a	96/394	314/350
scf_25129_101978_contig_9	65.5797	8212	g	24/92	99/108
scf_25129_101978_contig_9	65.5797	8212	a	68/92	9/108
scf_25129_101978_contig_9	65.873	8090	c	27/126	110/126
scf_25129_101978_contig_9	65.873	8090	t	99/126	16/126
scf_25129_101978_contig_9	65.9202	1095	g	298/394	34/350
scf_25129_101978_contig_9	67.7415	4359	c	17/76	82/91
scf_25129_101978_contig_9	67.7415	4359	g	59/76	9/91
scf_25129_101978_contig_9	68.1548	1056	a	90/420	344/384
scf_25129_101978_contig_9	68.4152	1056	g	330/420	39/384
scf_25129_101978_contig_9	69.6257	441	c	28/34	7/55
scf_25129_101978_contig_9	72.5668	441	t	5/34	48/55
scf_25129_101980_contig_1	32.381	297	c	10/30	23/35
scf_25129_101980_contig_1	32.381	297	t	20/30	12/35
scf_25129_101980_contig_1	38.1123	302	g	19/27	10/31
scf_25129_101980_contig_1	38.1123	302	a	8/27	21/31
scf_25129_102019_contig_7	60	250	a	2/5	10/10
scf_25129_10209_contig_1	30.7692	34054	a	9/13	11/11
scf_25129_102092_contig_1	31.3492	53	g	21/27	13/28
scf_25129_102092_contig_1	31.3492	53	a	6/27	15/28
scf_25129_102098_contig_5	33.3333	30240	t	2/3	11/11
scf_25129_102128_contig_7	37.3272	86	c	30/35	15/31
scf_25129_102128_contig_7	37.3272	86	a	5/35	16/31
scf_25129_102128_contig_9	41.9355	7288	a	25/31	12/31
scf_25129_102128_contig_9	41.9355	7288	g	6/31	19/31
scf_25129_102159_contig_1	33.3333	242	a	14/15	6/10
scf_25129_102159_contig_1	36.7521	243	c	12/13	5/9
scf_25129_102211_contig_1	33.9649	78	t	24/50	8/57
scf_25129_102211_contig_1	33.9649	78	c	26/50	49/57
scf_25129_102229_contig_1	53.6747	107	a	11/57	27/37
scf_25129_102229_contig_1	53.6747	107	t	46/57	10/37
scf_25129_102331_contig_5	43.4343	152	a	16/18	5/11
scf_25129_102360_contig_3	41.6667	4041	a	3/9	12/16
scf_25129_102413_contig_3	37.5	11238	g	5/8	14/14
scf_25129_102413_contig_3	64.2857	801	t	10/10	5/14
scf_25129_102413_contig_5	33.9674	20138	t	11/16	8/23
scf_25129_102413_contig_5	33.9674	20138	c	5/16	15/23
scf_25129_102509_contig_23	36.4211	18	a	13/19	8/25
scf_25129_102509_contig_23	36.4211	18	g	6/19	17/25
scf_25129_102509_contig_5	35.9307	12177	c	26/33	12/28
scf_25129_102509_contig_5	35.9307	12177	t	7/33	16/28
scf_25129_102562_contig_3	36.1351	74	c	43/48	31/58
scf_25129_102562_contig_3	36.1351	74	t	5/48	27/58
scf_25129_102735_contig_7	32.7072	36886	g	28/78	59/86
scf_25129_102735_contig_7	32.7072	36886	a	50/78	27/86
scf_25129_102735_contig_7	32.9808	36884	c	29/80	63/91
scf_25129_102735_contig_7	32.9808	36884	t	51/80	28/91
scf_25129_102735_contig_9	30.5556	3067	a	16/18	7/12
scf_25129_102750_contig_1	30.9091	1114	g	3/5	10/11
scf_25129_102763_contig_5	30.7692	1077	t	6/13	10/13
scf_25129_102763_contig_5	33.3333	1089	g	10/10	2/3
scf_25129_102763_contig_5	40	1082	a	10/10	3/5
scf_25129_102763_contig_5	40.4762	1081	t	10/12	3/7
scf_25129_102763_contig_5	51.6667	1078	g	4/10	11/12
scf_25129_102837_contig_1	31.7538	381	t	89/250	12/312
scf_25129_102837_contig_1	32.5538	381	g	159/250	300/312
scf_25129_102837_contig_1	38.5278	546	a	38/124	92/133
scf_25129_102837_contig_1	38.5278	546	c	86/124	41/133
scf_25129_102837_contig_1	43.0623	573	a	61/125	7/122
scf_25129_102837_contig_1	43.0623	573	c	64/125	115/122
scf_25129_102837_contig_1	54.7619	629	c	10/60	40/56
scf_25129_102837_contig_1	54.7619	629	t	50/60	16/56
scf_25129_102837_contig_1	56.1086	508	g	33/102	92/104
scf_25129_102837_contig_1	56.1086	508	a	69/102	12/104
scf_25129_102837_contig_3	32.5318	400	g	107/298	11/326
scf_25129_102837_contig_3	32.5318	400	a	191/298	315/326
scf_25129_102837_contig_3	35.34	383	a	117/295	14/324
scf_25129_102837_contig_3	35.34	383	g	178/295	310/324
scf_25129_102837_contig_3	47.2136	874	a	9/34	28/38
scf_25129_102837_contig_3	53.3654	609	c	11/16	4/26
scf_25129_102837_contig_3	53.3654	609	t	5/16	22/26
scf_25129_102837_contig_3	54.4892	874	g	23/34	5/38
scf_25129_102893_contig_1	35.8413	14491	c	42/51	20/43
scf_25129_102893_contig_1	35.8413	14491	t	9/51	23/43
scf_25129_102927_contig_1	30.9338	9751	g	28/71	57/81
scf_25129_102927_contig_1	30.9338	9751	a	43/71	24/81
scf_25129_103014_contig_1	38.8889	350	c	6/12	16/18
scf_25129_103014_contig_5	51.2821	364	t	6/18	11/13
scf_25129_103015_contig_1	31.098	177	g	30/69	44/59
scf_25129_103015_contig_1	31.1545	849	g	14/31	29/38
scf_25129_103015_contig_1	31.1545	849	a	17/31	9/38
scf_25129_103015_contig_13	50	615	t	1/2	10/10
scf_25129_103015_contig_7	33.3333	916	g	11/11	4/6
scf_25129_103015_contig_9	31.25	668	g	6/6	11/16
scf_25129_103015_contig_9	35.2941	667	t	6/6	11/17
scf_25129_103020_contig_5	33.5753	296	g	25/29	10/19
scf_25129_103020_contig_5	41.6667	302	g	4/8	11/12
scf_25129_103020_contig_5	48.2517	300	g	4/11	11/13
scf_25129_103020_contig_5	55.1515	298	g	18/22	4/15
scf_25129_103020_contig_5	55.1515	298	c	4/22	11/15
scf_25129_103020_contig_5	56.3492	299	g	14/18	3/14
scf_25129_103020_contig_5	56.3492	299	c	4/18	11/14
scf_25129_103243_contig_3	31.6667	680	c	4/12	13/20
scf_25129_103243_contig_3	32.0261	681	a	4/9	13/17
scf_25129_103243_contig_3	34.8178	679	a	10/13	8/19
scf_25129_103243_contig_3	34.8178	679	t	3/13	11/19
scf_25129_103243_contig_3	42.2222	683	t	4/9	13/15
scf_25129_103243_contig_7	34.5865	9811	g	10/14	7/19
scf_25129_103243_contig_7	34.5865	9811	a	4/14	12/19
scf_25129_103263_contig_1	33.3333	340	t	16/16	2/3
scf_25129_103273_contig_7	38.009	471	g	13/17	5/13
scf_25129_103273_contig_7	39.011	474	t	7/13	13/14
scf_25129_103273_contig_7	44.8718	473	c	5/13	10/12
scf_25129_103295_contig_1	31.4591	3434	a	34/73	13/86
scf_25129_103295_contig_1	31.4591	3434	g	39/73	73/86
scf_25129_103298_contig_1	63.9702	4945	a	38/124	123/130
scf_25129_103298_contig_1	63.9702	4945	g	86/124	7/130
scf_25129_103350_contig_3	35.3925	326	t	32/112	71/111
scf_25129_103350_contig_3	35.3925	326	g	80/112	40/111
scf_25129_103364_contig_5	42.1569	141	a	10/17	1/6
scf_25129_103374_contig_11	32.4885	4836	g	1/31	20/56
scf_25129_103374_contig_11	32.4885	4836	a	30/31	36/56
scf_25129_103374_contig_11	36.3636	14824	t	14/22	6/22
scf_25129_103374_contig_11	36.3636	14824	c	8/22	16/22
scf_25129_103374_contig_11	39.3728	2565	t	12/14	19/41
scf_25129_103374_contig_11	39.3728	2565	g	2/14	22/41
scf_25129_103374_contig_3	33.3333	1022	a	4/6	10/10
scf_25129_103374_contig_9	33.3333	10295	t	6/9	17/17
scf_25129_103374_contig_9	36.3636	10296	c	7/11	17/17
scf_25129_103401_contig_1	36.5325	170	g	17/19	9/17
scf_25129_103466_contig_3	48.0519	938	g	10/11	3/7
scf_25129_103466_contig_7	30	249	a	7/10	10/10
scf_25129_103618_contig_11	30.1136	467	g	15/16	7/11
scf_25129_103618_contig_17	34.6591	852	g	10/11	9/16
scf_25129_103618_contig_5	33.3333	7	a	2/3	10/10
scf_25129_10362_contig_1	31.0769	2194	a	11/65	24/50
scf_25129_10362_contig_1	31.0769	2194	g	54/65	26/50
scf_25129_103674_contig_25	35.7955	1502	t	5/11	13/16
scf_25129_103674_contig_25	37.5	1510	g	17/17	10/16
scf_25129_103674_contig_25	40.5882	1503	c	3/10	12/17
scf_25129_103674_contig_27	32.7141	257	c	16/57	31/51
scf_25129_103674_contig_27	32.7141	257	t	41/57	20/51
scf_25129_103674_contig_29	40	9959	t	6/10	13/13
scf_25129_103677_contig_1	39.011	136	t	7/13	13/14
scf_25129_103690_contig_1	30.3199	3281	c	40/122	65/103
scf_25129_103690_contig_1	30.3199	3281	t	82/122	38/103
scf_25129_103690_contig_1	39.7606	747	t	18/96	55/94
scf_25129_103690_contig_1	39.7606	747	c	78/96	39/94
scf_25129_103690_contig_11	31.9503	3505	g	39/122	62/97
scf_25129_103690_contig_11	31.9503	3505	a	83/122	35/97
scf_25129_103690_contig_11	33.4333	8876	t	18/23	13/29
scf_25129_103690_contig_11	33.4333	8876	g	5/23	16/29
scf_25129_103690_contig_13	30.2276	12271	t	7/38	18/37
scf_25129_103690_contig_13	31.9805	12549	t	15/44	37/56
scf_25129_103690_contig_13	36.6232	5856	t	36/128	90/139
scf_25129_103690_contig_13	36.6232	5856	c	92/128	49/139
scf_25129_103690_contig_5	32.9338	2499	a	121/154	68/149
scf_25129_103690_contig_5	32.9338	2499	g	33/154	81/149
scf_25129_103714_contig_1	30.9524	29	t	10/21	4/24
scf_25129_103714_contig_1	30.9524	29	c	11/21	20/24
scf_25129_103729_contig_1	50	1126	c	11/11	1/2
scf_25129_103757_contig_3	46.1538	11	g	11/11	7/13
scf_25129_103782_contig_1	30.5594	337	t	30/130	59/110
scf_25129_103782_contig_3	30.3002	5434	t	156/219	79/193
scf_25129_103782_contig_3	30.7569	5434	c	62/219	114/193
scf_25129_103831_contig_3	30.3303	11880	t	28/111	85/153
scf_25129_103831_contig_3	30.3303	11880	g	83/111	68/153
scf_25129_103831_contig_3	30.5556	7448	t	56/72	34/72
scf_25129_103831_contig_3	30.5672	5391	a	42/51	29/56
scf_25129_103831_contig_3	30.5672	5391	g	9/51	27/56
scf_25129_103831_contig_3	31.8726	3454	c	43/52	31/61
scf_25129_103831_contig_3	31.8726	3454	a	9/52	30/61
scf_25129_103831_contig_3	32.3485	3480	t	43/55	33/72
scf_25129_103831_contig_3	34.0531	15051	t	110/144	58/137
scf_25129_103831_contig_3	34.0531	15051	g	34/144	79/137
scf_25129_103831_contig_3	34.1667	3480	c	11/55	39/72
scf_25129_103831_contig_3	35.6481	15055	t	110/144	55/135
scf_25129_103831_contig_3	35.6481	15055	c	34/144	80/135
scf_25129_103831_contig_3	35.7466	24285	g	70/91	49/119
scf_25129_103831_contig_3	36.8455	24285	t	20/91	70/119
scf_25129_103831_contig_3	37.3821	3465	t	10/53	36/64
scf_25129_103831_contig_3	37.3821	3465	c	43/53	28/64
scf_25129_103831_contig_5	30.0766	19	a	20/29	7/18
scf_25129_103831_contig_5	30.0766	19	g	9/29	11/18
scf_25129_103831_contig_5	32.1396	2966	c	25/116	80/149
scf_25129_103831_contig_5	32.1396	2966	t	91/116	69/149
scf_25129_103831_contig_5	33.8225	3266	c	15/104	55/114
scf_25129_103831_contig_5	33.8225	3266	t	89/104	59/114
scf_25129_103831_contig_5	34.1438	2977	a	24/118	79/145
scf_25129_103831_contig_5	34.1438	2977	g	94/118	66/145
scf_25129_103831_contig_5	36.3056	3140	g	202/258	76/181
scf_25129_103831_contig_5	36.3056	3140	a	56/258	105/181
scf_25129_103831_contig_5	37.1032	3194	g	162/199	70/158
scf_25129_103831_contig_5	37.6058	3194	t	36/199	88/158
scf_25129_103831_contig_7	30.7692	2603	a	9/13	10/10
scf_25129_103831_contig_7	31.6314	1846	g	143/197	77/188
scf_25129_103831_contig_7	32.139	1846	a	53/197	111/188
scf_25129_103831_contig_7	58.75	14	c	1/10	11/16
scf_25129_103831_contig_9	30.3579	2691	a	16/62	41/73
scf_25129_103831_contig_9	30.3579	2691	c	46/62	32/73
scf_25129_103831_contig_9	31.7143	1416	c	13/42	47/75
scf_25129_103831_contig_9	31.7143	1416	t	29/42	28/75
scf_25129_103831_contig_9	33.0769	3518	c	19/26	8/20
scf_25129_103831_contig_9	33.0769	3518	a	7/26	12/20
scf_25129_103831_contig_9	40.092	3039	c	13/61	35/57
scf_25129_103831_contig_9	40.092	3039	g	48/61	22/57
scf_25129_103836_contig_1	30.1265	6868	a	33/82	76/108
scf_25129_103836_contig_1	30.1265	6868	c	49/82	32/108
scf_25129_103836_contig_1	30.3463	6362	g	34/105	69/110
scf_25129_103836_contig_1	30.3463	6362	t	71/105	41/110
scf_25129_103836_contig_1	30.3968	7460	a	48/151	74/119
scf_25129_103836_contig_1	30.5034	7132	c	46/119	74/107
scf_25129_103836_contig_1	30.559	3785	t	30/105	68/115
scf_25129_103836_contig_1	30.559	3785	g	75/105	47/115
scf_25129_103836_contig_1	30.8333	7461	c	104/156	43/120
scf_25129_103836_contig_1	30.8333	7461	t	52/156	77/120
scf_25129_103836_contig_1	31.0892	6280	t	121/181	54/151
scf_25129_103836_contig_1	31.3658	1440	a	104/168	51/167
scf_25129_103836_contig_1	31.3658	1440	g	64/168	116/167
scf_25129_103836_contig_1	31.5285	7908	c	43/88	82/102
scf_25129_103836_contig_1	31.5285	7908	g	45/88	20/102
scf_25129_103836_contig_1	31.5346	4110	a	40/131	72/116
scf_25129_103836_contig_1	31.5346	4110	g	91/131	44/116
scf_25129_103836_contig_1	31.5575	4178	c	34/95	66/98
scf_25129_103836_contig_1	31.5575	4178	g	61/95	32/98
scf_25129_103836_contig_1	31.6417	6280	c	59/181	97/151
scf_25129_103836_contig_1	31.8182	4927	g	9/18	27/33
scf_25129_103836_contig_1	32	7389	c	17/75	41/75
scf_25129_103836_contig_1	32	7389	t	58/75	34/75
scf_25129_103836_contig_1	32.4315	6705	g	118/174	46/130
scf_25129_103836_contig_1	32.4315	6705	a	56/174	84/130
scf_25129_103836_contig_1	32.4897	7635	c	36/109	76/116
scf_25129_103836_contig_1	32.4897	7635	t	73/109	40/116
scf_25129_103836_contig_1	33.3333	5052	t	2/3	10/10
scf_25129_103836_contig_1	33.4245	8004	c	31/77	70/95
scf_25129_103836_contig_1	33.4245	8004	t	46/77	25/95
scf_25129_103836_contig_1	33.4798	4112	a	39/132	75/119
scf_25129_103836_contig_1	33.4798	4112	g	93/132	44/119
scf_25129_103836_contig_1	33.5042	3779	t	27/100	72/119
scf_25129_103836_contig_1	33.5042	3779	c	73/100	47/119
scf_25129_103836_contig_1	33.7662	6878	t	29/77	75/105
scf_25129_103836_contig_1	33.7662	6878	c	48/77	30/105
scf_25129_103836_contig_1	34.6984	3574	g	12/51	46/79
scf_25129_103836_contig_1	34.6984	3574	a	39/51	33/79
scf_25129_103836_contig_1	34.8141	6732	g	106/151	46/130
scf_25129_103836_contig_1	34.8141	6732	a	45/151	84/130
scf_25129_103836_contig_1	34.9013	7209	g	42/123	87/126
scf_25129_103836_contig_1	34.9013	7209	a	81/123	39/126
scf_25129_103836_contig_1	35.4971	329	g	172/226	80/197
scf_25129_103836_contig_1	35.4971	329	c	54/226	117/197
scf_25129_103836_contig_1	35.8205	4478	c	32/94	51/73
scf_25129_103836_contig_1	35.8205	4478	a	62/94	22/73
scf_25129_103836_contig_1	36.6298	2717	a	154/219	63/187
scf_25129_103836_contig_1	36.6298	2717	g	65/219	124/187
scf_25129_103836_contig_1	37.1577	405	c	69/228	149/221
scf_25129_103836_contig_1	37.5048	7263	c	27/87	61/89
scf_25129_103836_contig_1	37.5048	7263	t	60/87	28/89
scf_25129_103836_contig_1	37.6101	405	t	159/228	71/221
scf_25129_103836_contig_1	37.7493	3253	g	34/108	81/117
scf_25129_103836_contig_1	37.7493	3253	a	74/108	36/117
scf_25129_103836_contig_1	38.9561	537	c	119/152	59/150
scf_25129_103836_contig_1	38.9561	537	t	33/152	91/150
scf_25129_103836_contig_1	41.2858	7220	g	40/115	89/117
scf_25129_103836_contig_1	41.2858	7220	a	75/115	28/117
scf_25129_103836_contig_1	42.8047	8088	g	21/69	52/71
scf_25129_103836_contig_1	43.0199	5111	g	10/26	22/27
scf_25129_103836_contig_1	43.0199	5111	a	16/26	5/27
scf_25129_103836_contig_1	44.2131	8088	a	48/69	18/71
scf_25129_103836_contig_1	50	4954	t	5/10	14/14
scf_25129_103836_contig_1	54.5455	4953	c	5/11	14/14
scf_25129_103863_contig_13	31.131	9615	t	10/38	27/47
scf_25129_103863_contig_13	31.131	9615	c	28/38	20/47
scf_25129_103863_contig_19	33.5489	4341	t	17/48	40/58
scf_25129_103863_contig_19	33.5489	4341	a	31/48	18/58
scf_25129_103863_contig_3	35.0549	608	c	16/35	42/52
scf_25129_103863_contig_3	35.0549	608	t	19/35	10/52
scf_25129_103863_contig_9	37.0092	2506	c	16/57	41/63
scf_25129_103863_contig_9	38.5965	2506	a	41/57	21/63
scf_25129_103889_contig_1	32.5942	547	a	15/33	32/41
scf_25129_103889_contig_1	32.5942	547	t	18/33	9/41
scf_25129_103906_contig_1	30.9746	5308	g	29/102	60/101
scf_25129_103906_contig_1	30.9746	5308	c	73/102	41/101
scf_25129_103906_contig_1	31.9952	1644	g	28/87	43/67
scf_25129_103906_contig_1	31.9952	1644	c	59/87	24/67
scf_25129_103906_contig_1	32.3403	2894	g	105/149	53/139
scf_25129_103906_contig_1	32.3403	2894	a	44/149	86/139
scf_25129_103906_contig_1	33.7027	2840	t	86/124	41/115
scf_25129_103906_contig_1	34.3137	1632	g	29/87	46/68
scf_25129_103906_contig_1	34.3137	1632	a	58/87	22/68
scf_25129_103906_contig_1	34.4685	1466	g	10/38	31/51
scf_25129_103906_contig_1	34.4685	1466	a	28/38	20/51
scf_25129_103906_contig_1	34.5091	2840	c	37/124	74/115
scf_25129_103906_contig_1	37.9398	1468	t	28/37	20/53
scf_25129_103906_contig_1	37.9398	1468	c	9/37	33/53
scf_25129_103906_contig_1	40.6629	321	c	17/63	46/68
scf_25129_103906_contig_1	40.6629	321	t	46/63	22/68
scf_25129_103906_contig_3	30.972	1111	t	115/182	48/149
scf_25129_103906_contig_3	31.5072	815	c	53/127	104/142
scf_25129_103906_contig_3	31.5072	815	t	74/127	38/142
scf_25129_103906_contig_3	31.5215	1111	g	66/182	101/149
scf_25129_103906_contig_5	30.2993	3129	g	23/88	57/101
scf_25129_103906_contig_5	30.2993	3129	c	65/88	44/101
scf_25129_103906_contig_5	32.0814	4616	t	158/221	67/170
scf_25129_103906_contig_5	32.3557	4234	a	105/147	59/151
scf_25129_103906_contig_5	32.3557	4234	c	42/147	92/151
scf_25129_103906_contig_5	32.5339	4616	c	62/221	103/170
scf_25129_103906_contig_5	33.9912	4235	a	102/144	56/152
scf_25129_103906_contig_5	34.6857	4235	g	41/144	96/152
scf_25129_103906_contig_5	35.3061	1264	g	27/98	66/105
scf_25129_103906_contig_5	35.3061	1264	c	71/98	39/105
scf_25129_103906_contig_7	32.1852	167	a	35/125	65/108
scf_25129_103906_contig_7	32.1852	167	g	90/125	43/108
scf_25129_103906_contig_7	33.8739	777	g	2/30	15/37
scf_25129_103906_contig_7	33.8739	777	a	28/30	22/37
scf_25129_103924_contig_1	41.4286	172	a	14/20	4/14
scf_25129_103924_contig_1	41.4286	172	g	6/20	10/14
scf_25129_103992_contig_1	30.2381	1160	g	163/252	62/180
scf_25129_103992_contig_1	30.3077	12228	t	37/108	82/127
scf_25129_103992_contig_1	30.32	17823	c	93/152	50/162
scf_25129_103992_contig_1	30.4748	4434	a	79/207	116/169
scf_25129_103992_contig_1	30.5455	7562	t	42/117	99/149
scf_25129_103992_contig_1	30.5878	2327	c	25/67	55/81
scf_25129_103992_contig_1	30.5878	2327	t	42/67	26/81
scf_25129_103992_contig_1	30.6349	1160	a	88/252	118/180
scf_25129_103992_contig_1	30.6845	864	a	34/101	74/115
scf_25129_103992_contig_1	30.6845	864	g	67/101	41/115
scf_25129_103992_contig_1	30.7563	34696	g	113/170	55/154
scf_25129_103992_contig_1	30.7563	34696	a	57/170	99/154
scf_25129_103992_contig_1	30.7971	36560	t	138/207	66/184
scf_25129_103992_contig_1	30.9101	7252	g	113/166	55/148
scf_25129_103992_contig_1	30.9101	7252	a	53/166	93/148
scf_25129_103992_contig_1	30.9779	17823	t	58/152	112/162
scf_25129_103992_contig_1	31.0951	12228	c	71/108	44/127
scf_25129_103992_contig_1	31.1221	4468	a	54/154	92/139
scf_25129_103992_contig_1	31.2795	4543	g	24/53	49/64
scf_25129_103992_contig_1	31.2795	4543	t	29/53	15/64
scf_25129_103992_contig_1	31.2802	36560	c	68/207	118/184
scf_25129_103992_contig_1	31.3319	1358	g	101/151	48/135
scf_25129_103992_contig_1	31.3319	1358	t	50/151	87/135
scf_25129_103992_contig_1	31.4004	1145	g	168/256	64/187
scf_25129_103992_contig_1	31.4004	1145	c	88/256	123/187
scf_25129_103992_contig_1	31.5345	31670	c	142/208	72/196
scf_25129_103992_contig_1	31.5345	31670	a	66/208	124/196
scf_25129_103992_contig_1	31.5508	11493	g	66/187	125/187
scf_25129_103992_contig_1	32.0856	11493	a	121/187	61/187
scf_25129_103992_contig_1	32.5163	10273	a	32/102	69/108
scf_25129_103992_contig_1	32.5163	10273	g	70/102	39/108
scf_25129_103992_contig_1	32.8091	1816	a	40/107	73/104
scf_25129_103992_contig_1	32.8091	1816	g	67/107	31/104
scf_25129_103992_contig_1	32.9569	5793	c	113/158	59/153
scf_25129_103992_contig_1	33.0164	11492	a	123/190	59/186
scf_25129_103992_contig_1	33.0314	3344	t	122/196	52/178
scf_25129_103992_contig_1	33.5416	3344	c	73/196	126/178
scf_25129_103992_contig_1	33.5427	11492	g	66/190	127/186
scf_25129_103992_contig_1	33.5898	5793	g	44/158	94/153
scf_25129_103992_contig_1	33.631	237	t	35/80	65/84
scf_25129_103992_contig_1	33.631	237	c	45/80	19/84
scf_25129_103992_contig_1	33.6722	7958	g	45/132	103/152
scf_25129_103992_contig_1	33.9669	8878	a	165/241	79/229
scf_25129_103992_contig_1	34.1881	35513	g	155/229	68/203
scf_25129_103992_contig_1	34.3301	7958	a	87/132	48/152
scf_25129_103992_contig_1	34.3819	8878	g	75/241	150/229
scf_25129_103992_contig_1	34.4197	1351	g	101/148	46/136
scf_25129_103992_contig_1	34.6247	35513	t	73/229	135/203
scf_25129_103992_contig_1	35.0954	1351	t	46/148	90/136
scf_25129_103992_contig_1	35.4251	40994	g	105/142	52/135
scf_25129_103992_contig_1	35.4251	40994	a	37/142	83/135
scf_25129_103992_contig_1	35.5462	277	g	44/105	79/102
scf_25129_103992_contig_1	35.5462	277	t	61/105	23/102
scf_25129_103992_contig_1	35.935	250	g	39/90	65/82
scf_25129_103992_contig_1	35.935	250	a	51/90	17/82
scf_25129_103992_contig_1	36.4011	293	c	37/97	82/110
scf_25129_103992_contig_1	36.4011	293	a	60/97	28/110
scf_25129_103992_contig_1	36.7298	999	g	32/114	81/125
scf_25129_103992_contig_1	37.5298	999	a	82/114	43/125
scf_25129_103992_contig_1	40.7065	32002	a	24/87	56/82
scf_25129_103992_contig_1	40.7065	32002	t	63/87	26/82
scf_25129_103992_contig_1	41.7503	6544	a	58/78	30/92
scf_25129_103992_contig_1	43.0323	6544	g	19/78	62/92
scf_25129_103992_contig_1	44.1558	29	a	10/14	3/11
scf_25129_103992_contig_1	45.4167	164	g	14/60	44/64
scf_25129_103992_contig_1	45.4167	164	a	46/60	20/64
scf_25129_103992_contig_1	49.661	4567	c	12/40	47/59
scf_25129_103992_contig_1	49.661	4567	t	28/40	12/59
scf_25129_103992_contig_1	56.1321	4584	a	11/44	43/53
scf_25129_103992_contig_1	56.1321	4584	g	33/44	10/53
scf_25129_103992_contig_3	30.7425	1426	a	31/81	49/71
scf_25129_103992_contig_3	30.7425	1426	g	50/81	22/71
scf_25129_103992_contig_3	30.7839	14774	t	55/168	101/159
scf_25129_103992_contig_3	31.4128	14774	c	113/168	57/159
scf_25129_103992_contig_3	32.8846	4066	g	89/130	37/104
scf_25129_103992_contig_3	33.6538	4066	t	40/130	67/104
scf_25129_103992_contig_3	36.8674	14961	c	83/123	45/147
scf_25129_103992_contig_3	37.6804	14961	t	39/123	102/147
scf_25129_104047_contig_1	31.1688	212	g	11/21	7/33
scf_25129_104122_contig_5	34.9282	1751	g	17/19	6/11
scf_25129_104122_contig_7	32.1429	1155	t	22/28	13/28
scf_25129_104122_contig_7	32.1429	1155	a	6/28	15/28
scf_25129_104299_contig_1	33.7662	73	c	4/7	10/11
scf_25129_104320_contig_1	31.9119	2251	t	34/87	93/131
scf_25129_104320_contig_1	31.9119	2251	a	53/87	38/131
scf_25129_104321_contig_17	33.3333	4078	a	42/51	25/51
scf_25129_104321_contig_17	33.3333	4078	g	9/51	26/51
scf_25129_104321_contig_17	33.8135	8172	g	28/86	75/113
scf_25129_104321_contig_17	33.8135	8172	a	58/86	38/113
scf_25129_104321_contig_17	35.3271	15062	c	33/122	63/101
scf_25129_104321_contig_17	35.3271	15062	t	89/122	38/101
scf_25129_104321_contig_17	47.6322	20025	a	16/75	40/58
scf_25129_104321_contig_17	47.6322	20025	g	59/75	18/58
scf_25129_104321_contig_19	31.087	3621	t	13/65	47/92
scf_25129_104321_contig_19	31.087	3621	a	52/65	45/92
scf_25129_104321_contig_19	32.2005	10561	c	37/56	21/62
scf_25129_104321_contig_19	33.2209	3493	c	31/129	75/131
scf_25129_104321_contig_19	33.2209	3493	t	98/129	56/131
scf_25129_104321_contig_19	33.9862	10561	t	18/56	41/62
scf_25129_104321_contig_19	34.3587	354	t	41/137	81/126
scf_25129_104321_contig_19	34.3587	354	c	96/137	45/126
scf_25129_104321_contig_19	39.1667	11010	c	23/30	18/48
scf_25129_104321_contig_19	39.1667	11010	t	7/30	30/48
scf_25129_104321_contig_19	45.2778	10838	c	14/18	13/40
scf_25129_104321_contig_19	45.2778	10838	t	4/18	27/40
scf_25129_104321_contig_23	34.0882	2555	c	41/127	75/113
scf_25129_104321_contig_23	34.0882	2555	t	86/127	38/113
scf_25129_104321_contig_23	34.5151	4986	a	106/137	45/105
scf_25129_104321_contig_23	35.245	4986	c	30/137	60/105
scf_25129_104329_contig_13	35.4545	139	c	18/20	6/11
scf_25129_104329_contig_13	37.7778	133	g	14/18	4/10
scf_25129_104329_contig_15	30.1642	1323	t	46/163	94/161
scf_25129_104329_contig_15	40.9091	5126	a	10/11	1/2
scf_25129_104329_contig_17	30.3099	8598	g	33/49	10/27
scf_25129_104329_contig_17	31.003	35	t	10/35	28/47
scf_25129_104329_contig_17	31.003	35	c	25/35	19/47
scf_25129_104329_contig_17	31.0075	2582	t	32/116	75/128
scf_25129_104329_contig_17	31.0075	2582	c	84/116	53/128
scf_25129_104329_contig_17	35.8209	3148	g	15/67	39/67
scf_25129_104329_contig_17	35.8209	3148	t	52/67	28/67
scf_25129_104329_contig_17	40.9494	3114	t	19/79	52/80
scf_25129_104329_contig_17	40.9494	3114	c	60/79	28/80
scf_25129_104329_contig_19	30.6107	3675	c	28/81	73/112
scf_25129_104329_contig_19	30.6107	3675	a	53/81	39/112
scf_25129_104329_contig_19	30.8565	4692	g	30/79	53/77
scf_25129_104329_contig_19	30.8565	4692	a	49/79	24/77
scf_25129_104329_contig_19	31.5217	3053	a	16/64	39/69
scf_25129_104329_contig_19	31.5217	3053	t	48/64	30/69
scf_25129_104329_contig_19	33.8095	5092	g	23/30	12/28
scf_25129_104329_contig_19	33.8095	5092	c	7/30	16/28
scf_25129_104329_contig_19	38.1123	4735	t	30/93	57/81
scf_25129_104329_contig_19	38.1123	4735	c	63/93	24/81
scf_25129_104329_contig_21	30.5041	714	g	80/107	54/122
scf_25129_104329_contig_5	30.7692	83	g	19/65	48/80
scf_25129_104329_contig_5	30.7692	83	t	46/65	32/80
scf_25129_104329_contig_9	30.4594	503	c	34/121	65/111
scf_25129_104329_contig_9	31.5092	503	t	85/121	43/111
scf_25129_104380_contig_3	30.1282	14129	c	11/12	8/13
scf_25129_104380_contig_3	38.3333	14128	a	11/12	8/15
scf_25129_104399_contig_1	40.1709	1139	a	11/13	4/9
scf_25129_104399_contig_1	42.8571	1140	t	11/11	4/7
scf_25129_104399_contig_3	31.6864	5018	g	18/49	39/57
scf_25129_104399_contig_3	31.6864	5018	a	31/49	18/57
scf_25129_104410_contig_1	30	1781	g	24/30	20/40
scf_25129_104424_contig_1	46.3339	1852	t	21/109	82/125
scf_25129_104424_contig_1	46.3339	1852	c	88/109	43/125
scf_25129_104424_contig_1	47.7586	690	c	14/40	48/58
scf_25129_104424_contig_1	47.7586	690	a	26/40	10/58
scf_25129_104424_contig_1	52.619	1565	g	20/56	53/60
scf_25129_104424_contig_1	52.619	1565	t	36/56	7/60
scf_25129_104424_contig_1	57.2532	235	a	21/68	52/59
scf_25129_104424_contig_1	57.2532	235	g	47/68	7/59
scf_25129_104424_contig_1	63.7088	409	g	27/105	93/104
scf_25129_104424_contig_1	63.7088	409	a	78/105	11/104
scf_25129_104424_contig_1	71.6102	64	g	11/44	57/59
scf_25129_104424_contig_1	71.6102	64	a	33/44	2/59
scf_25129_104424_contig_1	75.1205	735	c	45/51	8/61
scf_25129_104424_contig_1	75.1205	735	a	6/51	53/61
scf_25129_104444_contig_3	40	2213	g	11/11	3/5
scf_25129_104478_contig_1	33.3333	228	c	9/15	14/15
scf_25129_104478_contig_1	44.8864	225	a	13/16	4/11
scf_25129_10448_contig_1	31.9444	942	a	17/18	10/16
scf_25129_104504_contig_1	30.4762	5	c	12/21	4/15
scf_25129_104504_contig_1	30.4762	5	t	9/21	11/15
scf_25129_104573_contig_1	39.2947	4310	a	26/110	73/116
scf_25129_104573_contig_1	39.2947	4310	g	84/110	43/116
scf_25129_104575_contig_3	39.6011	586	c	16/54	36/52
scf_25129_104575_contig_3	39.6011	586	t	38/54	16/52
scf_25129_104576_contig_1	37.5	1563	c	5/8	11/11
scf_25129_104600_contig_1	32.098	2696	a	31/82	72/103
scf_25129_104600_contig_1	32.5509	2666	t	49/132	85/122
scf_25129_104600_contig_1	32.5509	2666	g	83/132	37/122
scf_25129_104600_contig_1	32.6265	148	c	30/68	66/86
scf_25129_104600_contig_1	32.6265	148	t	38/68	20/86
scf_25129_104600_contig_1	33.0689	2696	g	51/82	30/103
scf_25129_104600_contig_1	33.4642	1657	t	46/78	25/98
scf_25129_104600_contig_1	34.0437	2658	a	53/140	87/121
scf_25129_104600_contig_1	34.0437	2658	c	87/140	34/121
scf_25129_104600_contig_1	36.0283	1657	a	30/78	73/98
scf_25129_104600_contig_1	37.3828	79	a	29/69	54/68
scf_25129_104600_contig_1	37.3828	79	g	40/69	14/68
scf_25129_104600_contig_1	38.8224	157	g	40/67	19/91
scf_25129_104600_contig_1	38.8224	157	a	27/67	72/91
scf_25129_104600_contig_11	35.8934	13190	g	44/119	94/129
scf_25129_104600_contig_11	35.8934	13190	a	75/119	35/129
scf_25129_104600_contig_17	31.5867	15488	t	32/79	62/86
scf_25129_104600_contig_17	31.5867	15488	c	47/79	24/86
scf_25129_104600_contig_17	33.2373	13017	c	61/154	110/151
scf_25129_104600_contig_17	33.2373	13017	t	93/154	41/151
scf_25129_104600_contig_3	41.4476	294	a	32/94	77/102
scf_25129_104600_contig_3	41.4476	294	c	62/94	25/102
scf_25129_104600_contig_5	31.2963	106	t	26/27	13/20
scf_25129_104600_contig_7	31.7391	798	g	22/55	33/46
scf_25129_104600_contig_7	31.7391	798	a	33/55	13/46
scf_25129_104600_contig_7	31.8298	848	a	30/47	16/50
scf_25129_104600_contig_7	32.6278	2610	c	122/195	47/157
scf_25129_104600_contig_7	32.6278	2610	t	73/195	110/157
scf_25129_104600_contig_7	42.4837	4062	a	11/17	2/9
scf_25129_104600_contig_7	44.6154	4063	t	11/13	2/5
scf_25129_104600_contig_9	30.3846	4737	a	17/26	14/40
scf_25129_104600_contig_9	30.7692	4055	t	10/40	29/52
scf_25129_104600_contig_9	30.7692	4055	c	30/40	23/52
scf_25129_104600_contig_9	30.7692	1337	c	5/13	27/39
scf_25129_104600_contig_9	30.7692	1337	t	8/13	12/39
scf_25129_104600_contig_9	31.4015	882	c	104/169	44/146
scf_25129_104600_contig_9	31.4015	882	a	65/169	102/146
scf_25129_104600_contig_9	32.8502	4060	a	13/46	33/54
scf_25129_104600_contig_9	32.8502	4060	c	33/46	21/54
scf_25129_104600_contig_9	33.6369	2825	g	29/74	67/92
scf_25129_104600_contig_9	33.6369	2825	t	45/74	25/92
scf_25129_104600_contig_9	33.8235	4407	g	15/20	7/17
scf_25129_104600_contig_9	33.8235	4407	a	5/20	10/17
scf_25129_104600_contig_9	34.2294	2245	c	35/90	68/93
scf_25129_104600_contig_9	34.2308	4737	g	8/26	26/40
scf_25129_104600_contig_9	34.3915	2224	a	30/81	60/84
scf_25129_104600_contig_9	34.3915	2224	g	51/81	24/84
scf_25129_104600_contig_9	35.2419	4351	a	13/40	21/31
scf_25129_104600_contig_9	35.2419	4351	c	27/40	10/31
scf_25129_104600_contig_9	35.3047	2245	g	55/90	24/93
scf_25129_104600_contig_9	35.5339	3379	g	20/67	51/78
scf_25129_104600_contig_9	35.5339	3379	a	47/67	27/78
scf_25129_104651_contig_1	31.4545	4336	c	16/25	21/22
scf_25129_104651_contig_1	32.4786	4335	t	4/9	10/13
scf_25129_104651_contig_1	64.0118	4694	c	3/9	220/226
scf_25129_104651_contig_3	30.8228	1578	c	108/139	60/128
scf_25129_104651_contig_3	30.8228	1578	t	31/139	68/128
scf_25129_104651_contig_3	33.3333	8726	t	12/12	8/12
scf_25129_104651_contig_3	33.3333	8727	c	12/12	8/12
scf_25129_104651_contig_3	35.7143	8724	g	12/14	8/16
scf_25129_104721_contig_1	34.632	501	g	3/11	13/21
scf_25129_104724_contig_1	30.1446	25054	g	127/180	59/146
scf_25129_104724_contig_1	30.1446	25054	a	53/180	87/146
scf_25129_104724_contig_1	30.1825	36001	g	34/137	66/120
scf_25129_104724_contig_1	30.202	31443	a	13/45	39/66
scf_25129_104724_contig_1	30.202	31443	t	32/45	27/66
scf_25129_104724_contig_1	30.3896	26146	t	30/107	52/89
scf_25129_104724_contig_1	30.3896	26146	c	77/107	37/89
scf_25129_104724_contig_1	30.7715	26630	a	22/84	45/79
scf_25129_104724_contig_1	30.7715	26630	g	62/84	34/79
scf_25129_104724_contig_1	30.809	33197	t	75/116	44/130
scf_25129_104724_contig_1	31.0584	29560	t	123/184	68/190
scf_25129_104724_contig_1	31.0584	29560	c	61/184	122/190
scf_25129_104724_contig_1	31.1062	1779	c	20/55	56/83
scf_25129_104724_contig_1	31.1062	1779	t	35/55	27/83
scf_25129_104724_contig_1	31.2989	28909	a	10/61	31/65
scf_25129_104724_contig_1	31.2989	28909	g	51/61	34/65
scf_25129_104724_contig_1	31.6711	33197	a	40/116	86/130
scf_25129_104724_contig_1	32.8989	28333	c	105/142	55/134
scf_25129_104724_contig_1	32.8989	28333	t	37/142	79/134
scf_25129_104724_contig_1	33.3386	28419	g	103/146	48/129
scf_25129_104724_contig_1	33.3386	28419	c	43/146	81/129
scf_25129_104724_contig_1	33.8235	31635	g	14/56	40/68
scf_25129_104724_contig_1	33.8235	31635	c	42/56	28/68
scf_25129_104724_contig_1	34.767	14191	a	24/108	53/93
scf_25129_104724_contig_1	34.767	14191	t	84/108	40/93
scf_25129_104724_contig_1	35.6277	30003	c	11/42	34/55
scf_25129_104724_contig_1	35.6277	30003	t	31/42	21/55
scf_25129_104724_contig_1	36.6805	31646	g	12/53	35/59
scf_25129_104724_contig_1	36.6805	31646	a	41/53	24/59
scf_25129_104724_contig_1	36.9231	31651	g	12/52	33/55
scf_25129_104724_contig_1	36.9231	31651	a	40/52	22/55
scf_25129_104749_contig_3	30	277	t	12/15	6/12
scf_25129_104749_contig_7	33.3333	206	c	2/3	10/10
scf_25129_104749_contig_7	33.3333	207	a	2/3	10/10
scf_25129_104749_contig_7	37.5	201	g	14/16	10/20
scf_25129_104749_contig_7	37.5	201	a	2/16	10/20
scf_25129_104749_contig_7	48.2143	203	t	12/14	6/16
scf_25129_104749_contig_7	48.2143	203	a	2/14	10/16
scf_25129_104749_contig_7	51.9231	205	a	2/8	10/13
scf_25129_10477_contig_1	32.9053	769	c	128/205	57/193
scf_25129_10477_contig_1	32.9053	769	t	77/205	136/193
scf_25129_10477_contig_1	35.5788	211	g	52/143	100/139
scf_25129_10477_contig_1	35.5788	211	a	91/143	39/139
scf_25129_104783_contig_1	41.6667	150	g	11/12	3/6
scf_25129_104783_contig_1	41.6667	151	t	11/12	3/6
scf_25129_104810_contig_1	30.3704	72	g	32/108	54/90
scf_25129_104810_contig_1	32.4561	198	t	28/57	9/54
scf_25129_104810_contig_1	32.4561	198	g	29/57	45/54
scf_25129_105098_contig_5	32.8165	4879	g	126/162	58/129
scf_25129_105098_contig_5	32.8165	4879	c	36/162	71/129
scf_25129_105117_contig_3	45.1299	7994	c	19/28	5/22
scf_25129_105117_contig_3	45.1299	7994	t	9/28	17/22
scf_25129_105117_contig_3	46.2382	7991	c	20/29	5/22
scf_25129_105117_contig_3	46.2382	7991	a	9/29	17/22
scf_25129_105155_contig_3	49.5475	20	a	19/26	4/17
scf_25129_105155_contig_3	49.5475	20	g	7/26	13/17
scf_25129_105155_contig_3	52.0243	21	a	19/26	4/19
scf_25129_105155_contig_3	52.0243	21	g	7/26	15/19
scf_25129_105326_contig_1	42.8571	1000	t	10/10	4/7
scf_25129_105326_contig_3	30.3922	2114	a	9/17	10/12
scf_25129_105374_contig_1	30.4747	4228	a	59/186	102/164
scf_25129_105374_contig_1	30.6624	7104	a	25/72	68/104
scf_25129_105374_contig_1	32.5855	7104	g	47/72	34/104
scf_25129_105374_contig_1	46.4286	53	a	18/24	8/28
scf_25129_105374_contig_1	46.4286	53	g	6/24	20/28
scf_25129_105377_contig_7	39.0741	160	t	13/20	7/27
scf_25129_105377_contig_7	39.0741	160	c	7/20	20/27
scf_25129_105381_contig_1	33.3333	638	g	12/12	4/6
scf_25129_105381_contig_1	50	902	a	13/13	1/2
scf_25129_105410_contig_1	37.9487	2418	c	4/30	20/39
scf_25129_105410_contig_1	37.9487	2418	t	26/30	19/39
scf_25129_105412_contig_1	33.3333	4676	t	4/8	10/12
scf_25129_105669_contig_1	30.0756	2724	c	43/112	76/111
scf_25129_105669_contig_1	30.4105	5865	a	125/181	63/163
scf_25129_105669_contig_1	30.4105	5865	g	56/181	100/163
scf_25129_105669_contig_1	30.5108	2297	a	14/48	37/62
scf_25129_105669_contig_1	30.5108	2297	c	34/48	25/62
scf_25129_105669_contig_1	30.7943	5867	c	126/187	60/164
scf_25129_105669_contig_1	30.7943	5867	t	61/187	104/164
scf_25129_105669_contig_1	30.8695	6677	g	134/192	65/167
scf_25129_105669_contig_1	30.8695	6677	c	58/192	102/167
scf_25129_105669_contig_1	30.9289	7067	c	34/88	64/92
scf_25129_105669_contig_1	30.9289	7067	t	54/88	28/92
scf_25129_105669_contig_1	31.1923	4065	c	125/214	46/169
scf_25129_105669_contig_1	31.1923	4065	g	89/214	123/169
scf_25129_105669_contig_1	31.7878	4067	c	123/211	44/166
scf_25129_105669_contig_1	31.7878	4067	t	88/211	122/166
scf_25129_105669_contig_1	31.9728	4215	t	49/147	96/147
scf_25129_105669_contig_1	31.9728	4215	c	98/147	51/147
scf_25129_105669_contig_1	32.2222	2174	g	13/45	44/72
scf_25129_105669_contig_1	32.2222	2174	a	32/45	28/72
scf_25129_105669_contig_1	33.161	2412	a	24/73	70/106
scf_25129_105669_contig_1	33.161	2412	g	49/73	36/106
scf_25129_105669_contig_1	35.7143	6933	t	27/84	76/112
scf_25129_105669_contig_1	35.7143	6933	g	57/84	36/112
scf_25129_105669_contig_1	35.8298	6965	c	54/75	34/94
scf_25129_105669_contig_1	35.8298	6965	g	21/75	60/94
scf_25129_105669_contig_1	36.1275	7258	a	32/102	54/80
scf_25129_105669_contig_1	36.1275	7258	g	70/102	26/80
scf_25129_105669_contig_1	36.2923	4145	c	123/184	55/180
scf_25129_105669_contig_1	36.2923	4145	t	61/184	125/180
scf_25129_105669_contig_1	37.2777	4154	a	127/183	53/165
scf_25129_105669_contig_1	37.2777	4154	g	56/183	112/165
scf_25129_105669_contig_1	38.4907	3374	c	40/109	100/133
scf_25129_105669_contig_1	38.4907	3374	t	69/109	33/133
scf_25129_105669_contig_1	38.7312	3238	t	23/73	59/84
scf_25129_105669_contig_1	38.7312	3238	c	50/73	25/84
scf_25129_105669_contig_1	43.4223	2894	a	41/145	76/106
scf_25129_105669_contig_1	43.4223	2894	c	104/145	30/106
scf_25129_105669_contig_1	45.7014	2270	a	12/51	45/65
scf_25129_105669_contig_1	45.7014	2270	c	39/51	20/65
scf_25129_105669_contig_1	50.3846	2254	t	12/48	49/65
scf_25129_105669_contig_1	50.3846	2254	c	36/48	16/65
scf_25129_105669_contig_3	30.0585	457	g	39/95	64/90
scf_25129_105669_contig_3	30.0585	457	a	56/95	26/90
scf_25129_105669_contig_3	34.18	502	c	25/66	49/68
scf_25129_105669_contig_3	34.18	502	g	41/66	19/68
scf_25129_105669_contig_3	36.2572	503	g	23/65	48/67
scf_25129_105669_contig_3	36.2572	503	t	42/65	19/67
scf_25129_105669_contig_3	38.8889	1173	c	25/72	53/72
scf_25129_105669_contig_3	38.8889	1173	t	47/72	19/72
scf_25129_105669_contig_3	41.9265	1169	a	24/74	58/78
scf_25129_105669_contig_3	41.9265	1169	t	50/74	20/78
scf_25129_105669_contig_5	31.2186	1793	g	59/98	40/138
scf_25129_105669_contig_5	31.2186	1793	a	39/98	98/138
scf_25129_105669_contig_5	31.3421	660	t	106/174	42/142
scf_25129_105669_contig_5	31.3421	660	c	68/174	100/142
scf_25129_105669_contig_5	31.704	95	g	26/79	42/65
scf_25129_105669_contig_5	31.704	95	c	53/79	23/65
scf_25129_105669_contig_5	34.9298	1985	c	39/89	63/80
scf_25129_105669_contig_5	34.9298	1985	g	50/89	17/80
scf_25129_105669_contig_5	35.6061	2927	c	35/84	51/66
scf_25129_105669_contig_5	35.6061	2927	a	49/84	15/66
scf_25129_105669_contig_5	36.7031	1982	t	37/85	69/86
scf_25129_105669_contig_5	36.7031	1982	c	48/85	17/86
scf_25129_105669_contig_5	38.2481	1967	c	44/98	74/89
scf_25129_105669_contig_5	38.2481	1967	t	54/98	15/89
scf_25129_105669_contig_7	40.9091	301	a	10/11	1/2
scf_25129_105669_contig_7	56.9231	299	t	10/13	1/5
scf_25129_105669_contig_9	30.4006	1062	g	29/67	70/95
scf_25129_105669_contig_9	30.4006	1062	a	38/67	25/95
scf_25129_105669_contig_9	32.9654	605	c	47/132	96/140
scf_25129_105669_contig_9	32.9654	605	t	85/132	44/140
scf_25129_105669_contig_9	33.1438	1711	a	28/94	73/116
scf_25129_105669_contig_9	33.1438	1711	g	66/94	43/116
scf_25129_105669_contig_9	36.6782	996	a	110/156	45/133
scf_25129_105669_contig_9	36.6782	996	t	46/156	88/133
scf_25129_105674_contig_1	30.5668	373	a	22/38	23/26
scf_25129_105674_contig_1	38.7097	106	a	19/31	18/18
scf_25129_105710_contig_1	40.2597	206	a	12/14	5/11
scf_25129_105936_contig_1	33.3333	1342	t	7/7	10/15
scf_25129_105936_contig_3	38.8889	1651	c	14/14	11/18
scf_25129_105936_contig_3	46.6667	1652	g	10/10	8/15
scf_25129_105968_contig_5	31.8038	722	t	49/56	44/79
scf_25129_105968_contig_5	31.8038	722	a	7/56	35/79
scf_25129_105996_contig_3	34.6154	295	c	11/13	7/14
scf_25129_106075_contig_9	34.6526	790	c	23/53	32/41
scf_25129_106075_contig_9	34.6526	790	g	30/53	9/41
scf_25129_106161_contig_1	35.7936	470	c	25/34	20/53
scf_25129_106161_contig_1	35.7936	470	t	9/34	33/53
scf_25129_106161_contig_1	42.3274	1791	g	15/51	33/46
scf_25129_106161_contig_1	42.3274	1791	c	36/51	13/46
scf_25129_106180_contig_9	34	1662	g	12/40	32/50
scf_25129_106180_contig_9	36	1662	a	28/40	17/50
scf_25129_106196_contig_1	31.3467	6952	c	33/114	82/136
scf_25129_106196_contig_1	31.3467	6952	a	81/114	54/136
scf_25129_106196_contig_1	32.5	4873	g	34/112	66/105
scf_25129_106196_contig_1	32.5	4873	t	78/112	39/105
scf_25129_106196_contig_1	33.0753	311	g	14/51	46/76
scf_25129_106196_contig_1	33.0753	311	c	37/51	30/76
scf_25129_106196_contig_1	33.4046	6136	c	75/99	36/85
scf_25129_106196_contig_1	34.4147	6136	g	23/99	49/85
scf_25129_106196_contig_1	34.5588	1099	c	19/68	40/64
scf_25129_106196_contig_1	34.5588	1099	t	49/68	24/64
scf_25129_106196_contig_1	34.6004	314	c	14/54	46/76
scf_25129_106196_contig_1	34.6004	314	t	40/54	30/76
scf_25129_106196_contig_1	35.9679	2415	a	19/97	60/108
scf_25129_106196_contig_1	35.9679	2415	g	78/97	48/108
scf_25129_106196_contig_1	36.3427	3895	c	19/85	54/92
scf_25129_106196_contig_1	36.3427	3895	g	66/85	38/92
scf_25129_106196_contig_1	37.0176	3847	a	20/98	58/101
scf_25129_106196_contig_1	37.0176	3847	c	78/98	43/101
scf_25129_106196_contig_1	37.069	278	c	27/36	22/58
scf_25129_106196_contig_1	37.069	278	a	9/36	36/58
scf_25129_106196_contig_21	30.336	4963	a	27/99	53/92
scf_25129_106196_contig_21	30.336	4963	c	72/99	39/92
scf_25129_106196_contig_21	31.4935	9370	a	20/112	38/77
scf_25129_106196_contig_21	31.4935	9370	g	92/112	39/77
scf_25129_106196_contig_21	31.9553	4961	g	28/103	55/93
scf_25129_106196_contig_21	31.9553	4961	a	75/103	38/93
scf_25129_106196_contig_21	32.6374	15593	a	17/70	37/65
scf_25129_106196_contig_21	32.6374	15593	g	53/70	28/65
scf_25129_106196_contig_21	33.7104	13551	t	23/93	45/77
scf_25129_106196_contig_21	34.535	6065	a	16/58	41/66
scf_25129_106196_contig_21	34.535	6065	c	42/58	25/66
scf_25129_106196_contig_21	34.8655	2933	g	160/211	68/166
scf_25129_106196_contig_21	34.8655	2933	a	51/211	98/166
scf_25129_106196_contig_21	35.0091	13551	g	70/93	31/77
scf_25129_106196_contig_21	35.351	5966	a	29/109	57/92
scf_25129_106196_contig_21	35.351	5966	g	80/109	35/92
scf_25129_106196_contig_21	35.3979	603	c	20/78	47/77
scf_25129_106196_contig_21	35.3979	603	t	58/78	30/77
scf_25129_106196_contig_21	35.641	601	t	19/78	45/75
scf_25129_106196_contig_21	35.641	601	a	59/78	30/75
scf_25129_106196_contig_21	35.9358	2907	g	142/187	64/160
scf_25129_106196_contig_21	35.9358	2907	c	45/187	96/160
scf_25129_106196_contig_21	36.9378	134	g	15/71	36/62
scf_25129_106196_contig_21	36.9378	134	a	56/71	26/62
scf_25129_106196_contig_21	42.8571	22075	g	15/15	4/7
scf_25129_106196_contig_25	32.7836	218	a	105/154	40/113
scf_25129_106196_contig_25	32.7836	218	t	49/154	73/113
scf_25129_106196_contig_29	30.1542	2000	a	106/143	62/141
scf_25129_106196_contig_29	30.1542	2000	g	37/143	79/141
scf_25129_106196_contig_3	30.5903	768	a	20/86	42/78
scf_25129_106196_contig_3	30.5903	768	c	66/86	36/78
scf_25129_106196_contig_3	33.1216	1410	a	11/38	18/29
scf_25129_106196_contig_3	33.1216	1410	g	27/38	11/29
scf_25129_106196_contig_3	33.8537	651	c	14/41	34/50
scf_25129_106196_contig_3	33.8537	651	t	27/41	16/50
scf_25129_106196_contig_3	36.8421	796	a	19/76	47/76
scf_25129_106196_contig_3	36.8421	796	g	57/76	29/76
scf_25129_106196_contig_31	30.8355	4055	t	32/108	78/129
scf_25129_106196_contig_31	30.8355	4055	g	76/108	51/129
scf_25129_106196_contig_31	32.549	1957	a	124/182	58/163
scf_25129_106196_contig_31	32.549	1957	g	58/182	105/163
scf_25129_106196_contig_5	30.1173	1219	a	98/123	56/113
scf_25129_106196_contig_5	30.9303	1219	c	24/123	57/113
scf_25129_106196_contig_5	30.9616	889	c	20/111	48/98
scf_25129_106196_contig_5	30.9616	889	t	91/111	50/98
scf_25129_106196_contig_5	31.4074	888	c	19/108	49/100
scf_25129_106196_contig_5	31.4074	888	t	89/108	51/100
scf_25129_106196_contig_5	31.4419	1224	g	102/128	55/114
scf_25129_106196_contig_5	31.4419	1224	a	26/128	59/114
scf_25129_106196_contig_5	33.3883	1132	g	114/153	44/107
scf_25129_106196_contig_5	34.0419	1132	a	38/153	63/107
scf_25129_106196_contig_5	37.9327	1141	t	113/147	44/113
scf_25129_106196_contig_5	37.9327	1141	c	34/147	69/113
scf_25129_106196_contig_7	32.1909	172	c	33/117	61/101
scf_25129_106196_contig_7	32.1909	172	t	84/117	40/101
scf_25129_106196_contig_7	49.1667	239	a	13/15	3/8
scf_25129_106196_contig_9	31.5789	423	a	105/152	39/104
scf_25129_106196_contig_9	31.5789	423	c	47/152	65/104
scf_25129_106245_contig_1	33.3333	395	g	10/12	3/6
scf_25129_106272_contig_3	30.6632	168	t	142/227	59/185
scf_25129_106272_contig_3	30.6632	168	c	85/227	126/185
scf_25129_106272_contig_3	36.0191	3902	c	47/134	91/128
scf_25129_106272_contig_3	36.0191	3902	a	87/134	37/128
scf_25129_106275_contig_5	32.2222	1130	t	11/18	14/15
scf_25129_106275_contig_9	31.5976	541	g	37/46	21/43
scf_25129_106275_contig_9	31.5976	541	a	9/46	22/43
scf_25129_106394_contig_1	31.5789	4578	g	11/76	35/76
scf_25129_106394_contig_1	32.8947	4578	a	65/76	40/76
scf_25129_106461_contig_1	30.3571	130	t	57/84	27/72
scf_25129_106461_contig_1	30.7761	410	g	41/135	96/157
scf_25129_106461_contig_1	31.4131	410	a	94/135	60/157
scf_25129_106461_contig_1	36.2319	1305	a	16/23	9/27
scf_25129_106461_contig_1	36.2319	1305	g	7/23	18/27
scf_25129_106461_contig_5	35.6103	824	c	20/74	57/91
scf_25129_106461_contig_5	35.6103	824	t	54/74	34/91
scf_25129_106512_contig_1	41.6667	5250	t	2/6	12/16
scf_25129_106512_contig_1	54.1667	5251	a	1/8	10/15
scf_25129_106512_contig_3	31.016	773	g	13/17	5/11
scf_25129_106513_contig_1	38.6555	530	g	8/17	12/14
scf_25129_10654_contig_1	30.7692	1180	g	15/15	9/13
scf_25129_106572_contig_1	30.5263	2269	g	6/20	23/38
scf_25129_106572_contig_1	35.4376	2214	c	6/17	29/41
scf_25129_106572_contig_1	35.4376	2214	t	11/17	12/41
scf_25129_106572_contig_1	36.9681	4974	c	45/129	97/135
scf_25129_106572_contig_1	36.9681	4974	t	84/129	38/135
scf_25129_106572_contig_1	41.0526	2269	c	14/20	11/38
scf_25129_106684_contig_3	34.1667	2395	g	8/15	14/16
scf_25129_106738_contig_1	30.7243	410	c	33/88	73/107
scf_25129_106738_contig_1	30.7243	410	t	55/88	34/107
scf_25129_106738_contig_1	31.3874	15288	a	12/41	37/61
scf_25129_106738_contig_1	31.3874	15288	g	29/41	24/61
scf_25129_106738_contig_1	32.0652	79	a	15/24	7/23
scf_25129_106738_contig_1	32.0652	79	c	9/24	16/23
scf_25129_106738_contig_1	32.1078	149	c	8/17	19/24
scf_25129_106738_contig_1	32.165	18407	a	20/62	67/104
scf_25129_106738_contig_1	32.165	18407	g	42/62	37/104
scf_25129_106738_contig_1	35.0224	14533	a	18/66	38/61
scf_25129_106738_contig_1	35.0224	14533	g	48/66	23/61
scf_25129_106738_contig_1	35.4545	15414	g	9/15	21/22
scf_25129_106738_contig_1	36.3866	189	c	13/35	25/34
scf_25129_106738_contig_1	36.3866	189	t	22/35	9/34
scf_25129_106738_contig_1	41.7582	124	t	12/21	4/26
scf_25129_106738_contig_1	41.7582	124	g	9/21	22/26
scf_25129_106738_contig_1	47.4747	135	a	11/18	3/22
scf_25129_106738_contig_1	47.4747	135	c	7/18	19/22
scf_25129_106738_contig_9	31.0425	8277	t	16/37	26/35
scf_25129_106738_contig_9	31.0425	8277	c	21/37	9/35
scf_25129_106738_contig_9	31.0976	8269	t	18/41	33/44
scf_25129_106738_contig_9	31.0976	8269	c	23/41	11/44
scf_25129_106738_contig_9	32.288	8270	t	18/41	32/42
scf_25129_106738_contig_9	32.288	8270	c	23/41	10/42
scf_25129_106743_contig_11	40.8696	343	t	20/25	9/23
scf_25129_106743_contig_11	40.8696	343	g	5/25	14/23
scf_25129_106743_contig_3	40.4306	6	t	17/22	7/19
scf_25129_106743_contig_3	40.4306	6	c	5/22	12/19
scf_25129_106748_contig_1	34.1493	14352	t	17/43	42/57
scf_25129_106748_contig_1	34.1493	14352	c	26/43	15/57
scf_25129_106833_contig_1	31.5659	79	a	40/85	11/71
scf_25129_106833_contig_1	31.5659	79	g	45/85	60/71
scf_25129_106868_contig_1	43.9271	220	g	10/52	24/38
scf_25129_106868_contig_1	43.9271	220	t	42/52	14/38
scf_25129_107026_contig_1	33.3333	1552	c	2/3	19/19
scf_25129_107026_contig_1	36.1111	1819	t	1/4	11/18
scf_25129_107026_contig_1	100	1846	c	0/1	14/14
scf_25129_107073_contig_1	31.25	2223	c	11/11	11/16
scf_25129_107167_contig_1	34.9561	11106	c	30/102	56/87
scf_25129_107167_contig_1	34.9561	11106	t	72/102	31/87
scf_25129_107167_contig_3	30.8333	1016	t	10/16	14/15
scf_25129_107167_contig_3	33.3333	1017	t	8/15	13/15
scf_25129_107167_contig_7	32.9747	10206	a	127/187	58/166
scf_25129_107167_contig_7	33.5094	10206	c	59/187	108/166
scf_25129_107167_contig_7	33.5585	6670	t	35/128	81/133
scf_25129_107167_contig_7	34.3104	6670	c	93/128	51/133
scf_25129_107214_contig_1	54.4533	264	c	157/191	48/173
scf_25129_107214_contig_1	54.4533	264	g	34/191	125/173
scf_25129_107214_contig_1	55.5556	143	c	32/108	92/108
scf_25129_107214_contig_1	55.5556	143	t	76/108	16/108
scf_25129_107214_contig_1	57.7507	322	t	56/198	154/179
scf_25129_107214_contig_1	58.3094	322	c	142/198	24/179
scf_25129_107231_contig_1	31.4286	381	a	10/14	2/5
scf_25129_107325_contig_1	66.6135	7497	c	22/98	114/128
scf_25129_107325_contig_1	66.6135	7497	t	76/98	14/128
scf_25129_107354_contig_5	46.1538	96	g	19/19	7/13
scf_25129_107431_contig_3	32.5282	230	a	16/23	10/27
scf_25129_107442_contig_5	37.5	3816	c	14/16	3/6
scf_25129_107442_contig_5	45.5556	3814	g	10/18	1/10
scf_25129_107526_contig_1	30.4043	16405	c	143/307	194/252
scf_25129_107526_contig_1	30.4043	16405	t	164/307	58/252
scf_25129_107526_contig_1	30.4981	19683	a	100/191	40/183
scf_25129_107526_contig_1	30.637	80	a	58/135	92/125
scf_25129_107526_contig_1	30.6595	6713	a	45/110	73/102
scf_25129_107526_contig_1	30.7252	3191	g	58/131	93/124
scf_25129_107526_contig_1	31.0599	16564	a	103/214	137/173
scf_25129_107526_contig_1	31.0599	16564	g	111/214	36/173
scf_25129_107526_contig_1	31.1899	6190	t	19/41	10/66
scf_25129_107526_contig_1	31.437	80	g	77/135	32/125
scf_25129_107526_contig_1	31.4473	6358	g	57/117	97/121
scf_25129_107526_contig_1	31.4473	6358	a	60/117	24/121
scf_25129_107526_contig_1	31.5452	19683	g	89/191	143/183
scf_25129_107526_contig_1	31.6901	6162	g	33/66	13/71
scf_25129_107526_contig_1	31.6901	6162	c	33/66	58/71
scf_25129_107526_contig_1	32.2706	486	c	221/405	66/296
scf_25129_107526_contig_1	32.5175	486	g	183/405	230/296
scf_25129_107526_contig_1	32.5494	10404	t	55/119	19/139
scf_25129_107526_contig_1	32.5494	10404	g	64/119	120/139
scf_25129_107526_contig_1	33.0108	18634	t	47/101	70/88
scf_25129_107526_contig_1	33.0108	18634	c	54/101	18/88
scf_25129_107526_contig_1	33.629	6190	c	21/41	56/66
scf_25129_107526_contig_1	33.75	6612	c	20/64	52/80
scf_25129_107526_contig_1	33.75	6612	t	44/64	28/80
scf_25129_107526_contig_1	34.4168	13179	t	105/179	40/165
scf_25129_107526_contig_1	34.4168	13179	c	74/179	125/165
scf_25129_107526_contig_1	34.8185	13973	t	101/172	49/205
scf_25129_107526_contig_1	34.8185	13973	c	71/172	156/205
scf_25129_107585_contig_1	30.3763	37	c	3/36	12/31
scf_25129_107585_contig_1	30.3763	37	t	33/36	19/31
scf_25129_107586_contig_3	33.3333	407	t	2/3	13/13
scf_25129_107637_contig_17	30	2396	c	14/20	21/21
scf_25129_107637_contig_19	30.4762	23	t	12/28	22/30
scf_25129_107637_contig_19	30.4762	23	c	16/28	8/30
scf_25129_107637_contig_5	33.3817	790	t	19/53	36/52
scf_25129_107637_contig_5	33.3817	790	c	34/53	16/52
scf_25129_107637_contig_7	30.7692	3756	g	10/10	9/13
scf_25129_107671_contig_1	31.1688	31978	t	26/33	20/42
scf_25129_107671_contig_1	31.1688	31978	c	7/33	22/42
scf_25129_107671_contig_1	35.9649	37579	c	10/12	9/19
scf_25129_107671_contig_1	35.9649	37579	a	2/12	10/19
scf_25129_107671_contig_1	36.4172	31239	t	24/29	19/41
scf_25129_107671_contig_1	36.4172	31239	c	5/29	22/41
scf_25129_107671_contig_1	39.3728	31241	a	24/28	19/41
scf_25129_107671_contig_1	39.3728	31241	g	4/28	22/41
scf_25129_107671_contig_1	40.5556	31988	a	37/45	20/48
scf_25129_107671_contig_1	40.5556	31988	g	8/45	28/48
scf_25129_107681_contig_9	33.5165	1765	a	15/42	36/52
scf_25129_107681_contig_9	33.5165	1765	t	27/42	16/52
scf_25129_107714_contig_1	30	295	g	12/15	6/12
scf_25129_107714_contig_1	31.25	296	t	11/16	15/15
scf_25129_107743_contig_1	30.0084	40678	t	114/167	57/149
scf_25129_107743_contig_1	30.0084	40678	c	53/167	92/149
scf_25129_107743_contig_1	30.1149	10377	t	17/62	42/73
scf_25129_107743_contig_1	30.1149	10377	c	45/62	31/73
scf_25129_107743_contig_1	32.8814	10375	g	16/59	42/70
scf_25129_107743_contig_1	32.8814	10375	t	43/59	28/70
scf_25129_107743_contig_1	35.2921	1647	t	28/94	82/126
scf_25129_107743_contig_1	35.2921	1647	g	66/94	44/126
scf_25129_107826_contig_1	50	519	t	10/10	3/6
scf_25129_107834_contig_7	31.1765	226	g	10/17	9/10
scf_25129_107834_contig_7	32.8431	225	c	10/17	11/12
scf_25129_107861_contig_1	37.4245	24	g	14/71	28/49
scf_25129_107861_contig_1	37.4245	24	c	57/71	21/49
scf_25129_107861_contig_1	39.0086	19	a	10/58	18/32
scf_25129_107861_contig_1	39.0086	19	g	48/58	14/32
scf_25129_107863_contig_3	30.6563	399	c	16/71	50/94
scf_25129_107863_contig_3	30.6563	399	t	55/71	44/94
scf_25129_107863_contig_3	30.9091	784	g	3/5	10/11
scf_25129_107892_contig_1	35	3944	t	7/12	14/15
scf_25129_107916_contig_1	40.9091	475	a	10/11	2/4
scf_25129_107975_contig_1	34.4014	237	g	64/95	30/91
scf_25129_107975_contig_1	35.454	237	t	30/95	61/91
scf_25129_107975_contig_3	42.8571	1986	t	14/14	4/7
scf_25129_107975_contig_7	30.0059	22301	c	39/61	19/56
scf_25129_107975_contig_7	30.0813	9223	t	57/123	94/123
scf_25129_107975_contig_7	30.0813	9223	a	66/123	29/123
scf_25129_107975_contig_7	30.1197	32469	g	31/82	72/106
scf_25129_107975_contig_7	30.1197	32469	a	51/82	34/106
scf_25129_107975_contig_7	30.4073	30672	t	72/181	113/161
scf_25129_107975_contig_7	31.0284	30672	c	109/181	47/161
scf_25129_107975_contig_7	31.6452	22301	t	21/61	37/56
scf_25129_107975_contig_7	32.3805	10632	c	109/174	46/152
scf_25129_107975_contig_7	32.3805	10632	t	65/174	106/152
scf_25129_107975_contig_7	32.7961	34243	a	57/143	93/128
scf_25129_107975_contig_7	32.7961	34243	g	86/143	35/128
scf_25129_107975_contig_7	33.0081	34242	a	57/143	94/129
scf_25129_107975_contig_7	33.0081	34242	g	86/143	35/129
scf_25129_107975_contig_7	33.3789	10631	c	108/172	45/153
scf_25129_107975_contig_7	33.3789	10631	t	64/172	108/153
scf_25129_107975_contig_7	33.6088	21100	g	51/121	100/132
scf_25129_107975_contig_7	33.6088	21100	a	70/121	32/132
scf_25129_107975_contig_7	34.8374	32221	a	23/60	60/82
scf_25129_107975_contig_7	34.8374	32221	g	37/60	22/82
scf_25129_107975_contig_7	35.9349	30449	g	24/74	67/98
scf_25129_107975_contig_7	35.9349	30449	t	50/74	31/98
scf_25129_107975_contig_7	36.6093	10480	a	16/44	54/74
scf_25129_107975_contig_7	36.6093	10480	c	28/44	20/74
scf_25129_107975_contig_7	40.0901	10096	c	32/74	45/54
scf_25129_107975_contig_7	40.0901	10096	t	42/74	9/54
scf_25129_107975_contig_7	40.6982	764	c	39/111	91/120
scf_25129_107975_contig_7	40.6982	764	t	72/111	29/120
scf_25129_107975_contig_9	33.75	5	g	15/16	9/15
scf_25129_108006_contig_3	30.4762	2033	g	11/15	3/7
scf_25129_10803_contig_1	32.6803	30509	a	28/116	75/132
scf_25129_10803_contig_1	32.6803	30509	g	88/116	57/132
scf_25129_108123_contig_1	40.9091	430	a	3/6	10/11
scf_25129_108123_contig_1	50	460	g	4/8	10/10
scf_25129_108134_contig_3	31.1301	10535	a	16/56	40/67
scf_25129_108134_contig_3	31.1301	10535	g	40/56	27/67
scf_25129_108148_contig_1	31.32	7519	g	55/111	93/115
scf_25129_108148_contig_1	31.32	7519	a	56/111	22/115
scf_25129_108148_contig_1	31.3789	1442	c	29/68	57/77
scf_25129_108148_contig_1	31.3789	1442	t	39/68	20/77
scf_25129_108148_contig_1	31.4286	2587	a	109/140	52/112
scf_25129_108148_contig_1	31.4286	2587	t	31/140	60/112
scf_25129_108148_contig_1	32.6228	2588	c	107/131	52/106
scf_25129_108148_contig_1	32.6228	2588	t	24/131	54/106
scf_25129_108148_contig_1	34.2653	1447	a	28/67	54/71
scf_25129_108148_contig_1	35.6737	1447	g	39/67	16/71
scf_25129_108148_contig_11	31.6971	8530	c	11/23	5/31
scf_25129_108148_contig_11	31.6971	8530	t	12/23	26/31
scf_25129_108148_contig_11	34.632	5795	t	3/11	13/21
scf_25129_108148_contig_11	50	4307	a	1/2	10/10
scf_25129_108148_contig_13	30.9388	783	c	17/38	28/37
scf_25129_108148_contig_13	30.9388	783	a	21/38	9/37
scf_25129_108148_contig_13	31.3165	70	g	25/32	22/47
scf_25129_108148_contig_13	31.3165	70	t	7/32	25/47
scf_25129_108148_contig_9	37.2549	6740	c	12/17	8/24
scf_25129_108148_contig_9	37.2549	6740	t	5/17	16/24
scf_25129_108209_contig_3	31.25	916	g	7/7	11/16
scf_25129_108313_contig_1	33.3333	398	g	13/13	2/3
scf_25129_108313_contig_1	40	299	a	13/13	3/5
scf_25129_10834_contig_17	42.8571	3714	t	10/10	4/7
scf_25129_10834_contig_3	35.7143	45151	a	1/2	12/14
scf_25129_108356_contig_5	32.8431	926	t	10/17	11/12
scf_25129_108356_contig_7	30.89	627	c	36/109	62/97
scf_25129_108356_contig_7	30.89	627	t	73/109	35/97
scf_25129_108356_contig_9	30.8059	4242	a	31/46	15/41
scf_25129_108356_contig_9	32.8571	1294	g	13/35	35/50
scf_25129_108356_contig_9	32.8571	1294	a	22/35	15/50
scf_25129_108356_contig_9	33.3194	464	c	18/92	55/104
scf_25129_108356_contig_9	33.3194	464	g	74/92	49/104
scf_25129_108356_contig_9	33.4415	3014	a	18/83	43/78
scf_25129_108356_contig_9	33.4415	3014	c	65/83	35/78
scf_25129_108356_contig_9	33.6458	477	c	18/92	58/109
scf_25129_108356_contig_9	33.6458	477	t	74/92	51/109
scf_25129_108356_contig_9	35.9004	432	t	67/87	37/90
scf_25129_108356_contig_9	37.0498	432	c	19/87	53/90
scf_25129_108356_contig_9	41.6993	1020	c	10/34	32/45
scf_25129_108356_contig_9	41.6993	1020	t	24/34	13/45
scf_25129_108356_contig_9	43.5953	4187	a	12/49	32/47
scf_25129_108356_contig_9	43.5953	4187	g	37/49	15/47
scf_25129_108365_contig_3	32.0513	820	a	16/48	34/52
scf_25129_108365_contig_3	32.0513	820	g	32/48	18/52
scf_25129_108365_contig_5	30.5597	2369	c	36/111	80/127
scf_25129_108365_contig_5	30.5597	2369	t	75/111	47/127
scf_25129_108365_contig_7	33.0616	4596	c	35/80	53/69
scf_25129_108365_contig_7	33.0616	4596	g	45/80	16/69
scf_25129_108365_contig_7	36.4443	4606	a	32/74	51/64
scf_25129_108365_contig_7	36.4443	4606	g	42/74	13/64
scf_25129_108365_contig_7	38.1999	3330	t	22/83	55/85
scf_25129_108365_contig_7	38.1999	3330	g	61/83	30/85
scf_25129_108365_contig_9	30.0088	8824	g	186/266	95/238
scf_25129_108365_contig_9	30.0088	8824	a	80/266	143/238
scf_25129_108365_contig_9	30.2201	29004	c	246/377	110/314
scf_25129_108365_contig_9	30.3584	8457	t	122/180	58/155
scf_25129_108365_contig_9	30.3584	8457	c	58/180	97/155
scf_25129_108365_contig_9	30.4216	18383	c	41/114	79/119
scf_25129_108365_contig_9	30.7506	29004	t	129/377	204/314
scf_25129_108365_contig_9	31.0046	19051	g	70/103	51/138
scf_25129_108365_contig_9	31.8375	15319	a	101/149	55/153
scf_25129_108365_contig_9	31.8375	15319	g	48/149	98/153
scf_25129_108365_contig_9	31.9755	19051	t	32/103	87/138
scf_25129_108365_contig_9	32.1935	23521	t	46/144	93/145
scf_25129_108365_contig_9	32.1935	23521	a	98/144	52/145
scf_25129_108365_contig_9	32.2939	15651	t	169/255	70/206
scf_25129_108365_contig_9	32.6861	15651	c	85/255	136/206
scf_25129_108365_contig_9	33.5168	103	t	29/94	56/87
scf_25129_108365_contig_9	33.5168	103	g	65/94	31/87
scf_25129_108365_contig_9	34.1492	14022	g	41/143	98/156
scf_25129_108365_contig_9	34.1492	14022	a	102/143	58/156
scf_25129_108365_contig_9	35.2595	28988	c	280/407	110/328
scf_25129_108365_contig_9	35.5052	28988	t	126/407	218/328
scf_25129_108365_contig_9	35.6421	17906	g	31/120	75/122
scf_25129_108365_contig_9	35.6421	17906	a	89/120	47/122
scf_25129_108365_contig_9	35.9193	640	c	26/76	54/77
scf_25129_108365_contig_9	35.9193	640	t	50/76	23/77
scf_25129_108365_contig_9	36.3672	21747	g	29/91	58/85
scf_25129_108365_contig_9	36.3672	21747	t	62/91	27/85
scf_25129_108365_contig_9	37.8176	12367	c	50/172	101/151
scf_25129_108365_contig_9	38.0964	667	a	25/67	46/61
scf_25129_108365_contig_9	38.0964	667	g	42/67	15/61
scf_25129_108365_contig_9	38.4799	12367	t	122/172	49/151
scf_25129_108409_contig_15	31.1992	118	a	26/48	35/41
scf_25129_108420_contig_1	33.3333	506	c	11/11	2/3
scf_25129_108441_contig_1	37.1607	239	t	13/58	28/47
scf_25129_108441_contig_1	37.1607	239	c	45/58	19/47
scf_25129_108441_contig_1	57.1429	44	a	11/11	3/7
scf_25129_108441_contig_3	30.3011	15462	t	47/187	102/184
scf_25129_108441_contig_3	30.3686	445	g	17/96	50/104
scf_25129_108441_contig_3	30.3686	445	a	79/96	54/104
scf_25129_108441_contig_3	30.4442	2764	c	18/78	38/71
scf_25129_108441_contig_3	30.4442	2764	t	60/78	33/71
scf_25129_108441_contig_3	30.6129	2804	c	64/82	37/78
scf_25129_108441_contig_3	30.6468	7583	a	19/71	62/108
scf_25129_108441_contig_3	30.6468	7583	t	52/71	46/108
scf_25129_108441_contig_3	30.6837	8613	c	21/106	51/101
scf_25129_108441_contig_3	31.5217	6098	c	17/68	39/69
scf_25129_108441_contig_3	31.5217	6098	t	51/68	30/69
scf_25129_108441_contig_3	31.6756	5237	c	157/195	63/129
scf_25129_108441_contig_3	31.6756	5237	t	38/195	66/129
scf_25129_108441_contig_3	32.1739	2635	g	12/60	36/69
scf_25129_108441_contig_3	32.1739	2635	a	48/60	33/69
scf_25129_108441_contig_3	32.364	10058	t	15/79	38/74
scf_25129_108441_contig_3	32.364	10058	a	64/79	36/74
scf_25129_108441_contig_3	32.5466	2542	c	54/69	32/70
scf_25129_108441_contig_3	32.7697	7278	a	14/54	27/46
scf_25129_108441_contig_3	32.7697	7278	t	40/54	19/46
scf_25129_108441_contig_3	32.9073	8400	t	13/57	39/70
scf_25129_108441_contig_3	32.9073	8400	c	44/57	31/70
scf_25129_108441_contig_3	33.7321	3918	c	11/57	35/66
scf_25129_108441_contig_3	33.7321	3918	g	46/57	31/66
scf_25129_108441_contig_3	33.8964	11371	a	21/72	70/111
scf_25129_108441_contig_3	33.8964	11371	g	51/72	41/111
scf_25129_108441_contig_3	34.1494	7719	c	26/106	71/121
scf_25129_108441_contig_3	34.1494	7719	t	80/106	50/121
scf_25129_108441_contig_3	34.2908	16747	t	15/73	51/93
scf_25129_108441_contig_3	34.2908	16747	c	58/73	42/93
scf_25129_108441_contig_3	34.5243	10631	t	18/103	52/100
scf_25129_108441_contig_3	34.5243	10631	c	85/103	48/100
scf_25129_108441_contig_3	35.0311	18302	c	18/93	62/114
scf_25129_108441_contig_3	35.0311	18302	g	75/93	52/114
scf_25129_108441_contig_3	35.4451	2542	t	13/69	38/70
scf_25129_108441_contig_3	36.1953	13085	c	160/204	68/161
scf_25129_108441_contig_3	36.6855	13085	a	43/204	93/161
scf_25129_108441_contig_3	36.8724	8367	t	11/53	34/59
scf_25129_108441_contig_3	37.0668	6419	t	118/142	58/126
scf_25129_108441_contig_3	37.0668	6419	c	24/142	68/126
scf_25129_108441_contig_3	38.2567	2610	t	42/49	28/59
scf_25129_108441_contig_3	38.2567	2610	a	7/49	31/59
scf_25129_108441_contig_3	38.5673	8367	c	42/53	24/59
scf_25129_108441_contig_3	40.4808	2407	c	10/57	47/81
scf_25129_108441_contig_3	40.4808	2407	t	47/57	34/81
scf_25129_108441_contig_3	41.0131	13837	g	31/36	23/51
scf_25129_108441_contig_3	41.0131	13837	a	5/36	28/51
scf_25129_108441_contig_3	44.6085	5892	g	29/38	13/41
scf_25129_108441_contig_3	44.6085	5892	a	9/38	28/41
scf_25129_108584_contig_3	30.0307	322	g	5/42	13/31
scf_25129_108584_contig_3	33.2565	322	c	37/42	17/31
scf_25129_108584_contig_5	33.8951	230	c	95/114	44/89
scf_25129_108584_contig_5	34.2759	246	g	16/98	42/83
scf_25129_108584_contig_5	34.2759	246	a	82/98	41/83
scf_25129_108584_contig_5	34.9777	282	c	15/92	40/78
scf_25129_108584_contig_5	34.9777	282	t	77/92	38/78
scf_25129_108584_contig_5	35.6495	230	t	17/114	45/89
scf_25129_108587_contig_1	31.25	201	c	13/16	1/2
scf_25129_108594_contig_5	36.8421	1004	t	11/19	4/19
scf_25129_108594_contig_5	36.8421	1004	a	8/19	15/19
scf_25129_108694_contig_1	30.1474	3291	c	98/237	148/207
scf_25129_108694_contig_1	30.1875	299	t	40/87	15/95
scf_25129_108694_contig_1	30.1875	299	c	47/87	80/95
scf_25129_108694_contig_1	30.3459	3791	g	134/201	77/212
scf_25129_108694_contig_1	30.3459	3791	a	67/201	135/212
scf_25129_108694_contig_1	30.3849	1785	t	93/149	41/128
scf_25129_108694_contig_1	30.5642	718	c	125/356	199/303
scf_25129_108694_contig_1	30.5642	718	t	231/356	104/303
scf_25129_108694_contig_1	30.7842	3707	a	180/263	90/239
scf_25129_108694_contig_1	30.8015	280	g	33/74	12/87
scf_25129_108694_contig_1	30.8015	280	t	41/74	75/87
scf_25129_108694_contig_1	30.9186	4401	c	49/105	20/127
scf_25129_108694_contig_1	30.9186	4401	a	56/105	107/127
scf_25129_108694_contig_1	31.1644	3707	g	82/263	149/239
scf_25129_108694_contig_1	31.3175	1710	a	78/216	118/175
scf_25129_108694_contig_1	31.9714	274	a	30/66	12/89
scf_25129_108694_contig_1	31.9714	274	g	36/66	77/89
scf_25129_108694_contig_1	32.3529	3984	g	143/384	222/319
scf_25129_108694_contig_1	32.3529	3984	t	241/384	97/319
scf_25129_108694_contig_1	32.6049	1756	c	121/188	47/148
scf_25129_108694_contig_1	32.6049	1756	a	67/188	101/148
scf_25129_108694_contig_1	32.6452	3205	a	52/115	102/131
scf_25129_108694_contig_1	32.6452	3205	g	63/115	29/131
scf_25129_108694_contig_1	32.7082	3223	a	94/162	40/158
scf_25129_108694_contig_1	32.8294	829	a	166/473	252/371
scf_25129_108694_contig_1	32.8294	829	c	307/473	119/371
scf_25129_108694_contig_1	32.9231	405	t	11/25	40/52
scf_25129_108694_contig_1	32.9231	405	c	14/25	12/52
scf_25129_108694_contig_1	33.0902	1802	c	45/117	83/116
scf_25129_108694_contig_1	33.0902	1802	a	72/117	33/116
scf_25129_108694_contig_1	33.1853	3739	g	181/253	84/219
scf_25129_108694_contig_1	33.1961	4142	g	107/323	193/291
scf_25129_108694_contig_1	33.1961	4142	c	216/323	98/291
scf_25129_108694_contig_1	33.3255	3223	g	67/162	118/158
scf_25129_108694_contig_1	33.5526	1475	t	91/152	35/133
scf_25129_108694_contig_1	33.9489	825	g	169/479	252/364
scf_25129_108694_contig_1	33.9489	825	a	310/479	112/364
scf_25129_108694_contig_1	33.9759	3739	a	70/253	135/219
scf_25129_108694_contig_1	33.9877	4172	g	108/345	190/291
scf_25129_108694_contig_1	34.2313	2265	a	122/192	51/174
scf_25129_108694_contig_1	34.2313	2265	c	70/192	123/174
scf_25129_108694_contig_1	34.4107	1606	c	142/214	46/144
scf_25129_108694_contig_1	34.4107	1606	t	72/214	98/144
scf_25129_108694_contig_1	34.7539	424	t	16/54	47/73
scf_25129_108694_contig_1	34.7539	424	a	38/54	26/73
scf_25129_108694_contig_1	34.7826	4172	t	235/345	97/291
scf_25129_108694_contig_1	34.8684	1475	c	59/152	98/133
scf_25129_108694_contig_1	35.1397	3856	a	150/201	77/195
scf_25129_108694_contig_1	35.2718	3954	a	128/385	185/270
scf_25129_108694_contig_1	35.2718	3954	t	257/385	85/270
scf_25129_108694_contig_1	35.316	1001	t	111/313	218/308
scf_25129_108694_contig_1	35.3768	583	g	20/54	63/87
scf_25129_108694_contig_1	35.3768	583	a	34/54	24/87
scf_25129_108694_contig_1	35.3776	1567	a	48/152	77/115
scf_25129_108694_contig_1	35.5202	3813	a	122/173	70/200
scf_25129_108694_contig_1	35.5202	3813	g	51/173	130/200
scf_25129_108694_contig_1	35.6372	3856	c	50/201	118/195
scf_25129_108694_contig_1	35.6406	1001	c	202/313	89/308
scf_25129_108694_contig_1	35.8412	561	a	17/58	43/66
scf_25129_108694_contig_1	35.8412	561	g	41/58	23/66
scf_25129_108694_contig_1	36.0656	663	t	156/234	56/183
scf_25129_108694_contig_1	36.0656	663	c	78/234	127/183
scf_25129_108694_contig_1	36.2471	1567	g	104/152	37/115
scf_25129_108694_contig_1	36.5769	3977	c	134/404	219/314
scf_25129_108694_contig_1	36.5769	3977	t	270/404	95/314
scf_25129_108694_contig_1	37.2642	3864	c	155/212	76/212
scf_25129_108694_contig_1	37.2642	3864	t	57/212	136/212
scf_25129_108694_contig_1	37.9089	3252	a	130/201	53/198
scf_25129_108694_contig_1	37.9089	3252	g	71/201	145/198
scf_25129_108694_contig_1	37.9554	1668	c	171/258	49/173
scf_25129_108694_contig_1	37.9554	1668	a	87/258	124/173
scf_25129_108694_contig_1	38.5539	900	a	234/355	84/307
scf_25129_108694_contig_1	38.7302	898	g	238/357	88/315
scf_25129_108694_contig_1	38.7354	1518	a	42/131	80/113
scf_25129_108694_contig_1	38.7354	1518	c	89/131	33/113
scf_25129_108694_contig_1	39.0103	898	a	118/357	227/315
scf_25129_108694_contig_1	39.0733	900	g	118/355	222/307
scf_25129_108694_contig_1	39.5399	2028	a	40/107	80/104
scf_25129_108694_contig_1	39.5399	2028	g	67/107	24/104
scf_25129_108694_contig_1	39.6192	2612	a	42/154	99/148
scf_25129_108694_contig_1	39.7436	619	t	78/117	35/130
scf_25129_108694_contig_1	40.2948	2612	c	112/154	48/148
scf_25129_108694_contig_1	40.5983	619	g	38/117	95/130
scf_25129_108694_contig_1	42.5741	611	g	33/95	92/119
scf_25129_108694_contig_1	42.5741	611	c	62/95	27/119
scf_25129_108694_contig_3	30.1233	848	a	56/104	110/131
scf_25129_108694_contig_3	31.7043	955	c	47/114	97/133
scf_25129_108694_contig_3	31.7043	955	t	67/114	36/133
scf_25129_108694_contig_3	38.5166	539	c	36/92	66/85
scf_25129_108694_contig_3	38.5166	539	t	56/92	19/85
scf_25129_108694_contig_3	39.2943	568	c	60/95	21/88
scf_25129_108694_contig_3	39.3572	566	a	36/97	65/85
scf_25129_108694_contig_3	40.3209	562	c	37/95	65/82
scf_25129_108694_contig_3	40.3209	562	g	58/95	17/82
scf_25129_108694_contig_3	40.3469	568	a	34/95	67/88
scf_25129_108694_contig_3	40.5337	566	g	61/97	19/85
scf_25129_108694_contig_5	30.6404	175	c	101/183	41/167
scf_25129_108694_contig_5	30.6404	175	g	82/183	126/167
scf_25129_108694_contig_5	34.6874	1329	a	48/92	119/137
scf_25129_108694_contig_5	34.9478	793	c	36/99	87/122
scf_25129_108694_contig_5	34.9478	793	t	63/99	35/122
scf_25129_108694_contig_5	35.1838	1105	g	101/156	47/159
scf_25129_108694_contig_5	35.1838	1105	t	55/156	112/159
scf_25129_108694_contig_5	35.4173	1329	c	44/92	17/137
scf_25129_108694_contig_5	38.036	2110	c	19/47	51/65
scf_25129_108694_contig_5	38.036	2110	t	28/47	14/65
scf_25129_108694_contig_5	38.1895	1339	a	48/101	114/133
scf_25129_108694_contig_5	38.1895	1339	t	53/101	19/133
scf_25129_108694_contig_5	41.5584	2160	t	13/33	34/42
[truncated: 24,723 more rows]

## Sheet: Sheet2
Supplemental Table 4b. Highest Frequency of major alleles at SNP sites of Hpa-Noks1 contigs.
Contig	Range	Number snps >70%	Total no. snps
N_23137 contig 1*	36-87%	56	107
N-124463 contig 11	51-71%	2	135
N-110935 contig 1	52-72%	6	37
N_101978 contig 7	35-72%	8	163
N_41274 contig 3	50-76%	8	53
N_45430 contig 13	45-80%	21	221
N_45430 contig 7	45-75%	6	163
N_59362 contig 1	34-73%	9	66
N_59377 contig7	35-75%	4	115
N_63658 contig 5	33-74%	9	135
N_70391 contig 3	41-82%	4	107
N_74736 contig 3	30-75%	6	230
N_77720 contig 15	33-82%	21	159
N_78917 contig 5	31-73%	16	290
N_78917 contig 9	31-76%	2	85
N_85050 contig	30-75%	7	91
N_88087 contig 7	31-70%	2	295
N_90767 contig 11	44-74%	12	53
N_97356 contig 11	32-79%	25	165
N_99871 contig 11	50-77%	8	36
N_99871 contig 29	49-72%	6	49
N_99871 contig 33	30-81%	23	182
*N_23137 contig 1 had the highest SNP frequency
