# Supplementary material for: A Suppressor/Avirulence Gene Combination in Hyaloperonospora arabidopsidis Determines Race Specificity in Arabidopsis thaliana
Source: Front Plant Sci. 2018 Mar 1;9:265. doi: 10.3389/fpls.2018.00265 (PMC5838922; doi:10.3389/fpls.2018.00265)
Supplement: Supplementary Table 5 — Interaction phenotypes of the parent isolate Hpa-Cala2 and two offspring with Arabidopsis accessions. [file Table5.XLSX]

## Sheet: Sheet1
Supplemental Table 5. Interaction phenotypes of the parent isolate Hpa-Cala2 and two offspring with Arabidopsis accessions
	ACCESSIONS	Cala2	Cala2S2	Cala2S5
1	An-1	R	R	R
2	MT-8	R	R	R
3	Spr1-6	R	R	R
4	Pna-10	S	S	S
5	Mrk-0	S	S	S
6	Vod-1	S	S	S
7	Lov-5	R	R	R
8	Knox-10	S	S	S
9	Zdr-6	R	R	R
10	Ler-1	S	S	S
11	Bil-7	S	R	S
12	Tamm-2	S	R	S
13	NFA-8	S	S	S
14	Kz-9	S	S	S
15	Br-0	R	R	R
16	Van-0	S	S	S
17	Rmx-A02	S	R	S
18	HR-5	R	R	R
19	Ren-1	R	R	R
20	Nd-1	S	S	S
21	Eden-2	S	R	S
22	Lpz-2	R	R	R
23	Bor-1	R	R	R
24	Mz-0		S	R
25	Ct-1	S	S	S
26	Mr-0	S	S	S
27	Kz-1	S	S	R
28	RRS-7	R	R	R
29	Cvi-0	S	S	S
30	Fab-4	R	R	R
31	Zdr-1	R	R	R
32	Rmx-A180	S	R	S
33	Sq-8	R	S	R
34	Ga-0	S	S	S
35	Bay-0	R	R	R
36	Gy-0	R	R	R
37	Got-22	R	R	R
38	Wt-5	R	R	R
39	Lz-0	R	R	R
40	Est-1	R	R	R
41	Wei-0	R	R	R
42	Ra-0	S	R	S
43	Kas-1	S	S	S
44	YO-0	S	S	S
45	Nok-3	S	S	S
46	Ag-0	R	R	R
47	ws-0	R	S	R
48	Gu-0	S	S	S
49	Omo2-1	R	R	R
50	Var2-6	S	S	S
COL-0		R	R	R
Accessions showing altered phenotypes with different isolates are highlighted
