# Supplementary material for: A Suppressor/Avirulence Gene Combination in Hyaloperonospora arabidopsidis Determines Race Specificity in Arabidopsis thaliana
Source: Front Plant Sci. 2018 Mar 1;9:265. doi: 10.3389/fpls.2018.00265 (PMC5838922; doi:10.3389/fpls.2018.00265)
Supplement: Supplementary Table 6 — Comparison of interaction phenotypes obtained from two independent published studies of Hyaloperonospora arabidopsidis isolates Hpa-Emwa1 and Hpa-Emco5 on 83 Arabidopsis accessions of the Nordborg/Bergelson collection. [file Table6.XLSX]

## Sheet: Sheet1
Supplemental Table 6. Comparison of interaction phenotypes on 83 NB collections obtained with Hpa-Emwa1 and Hpa-Emco5 from two independent published studies
Accession Name	Emwa1*	Emwa1**		Accession		Emco5*	Emco5**
AG-0	R R	R		Ag-0		R R	R
AN-1	R R	R		An-1		S S	S
BAY-0	S R	S		Bay-0		S S	S
BOR-1	R R	R		Bor-1		R R	R
BOR-4	R R	R		Bor-4		R R	R
BR-0	R R	R		Br-0		S R	R
BUR-0	S S	S		Bur-0		S S	S
C24 (CO-1)	R R	R		C24		R R	R
CIBC-5	S R	R		CIBC-5		R R	R
COL-0	R R	R		Col-0		S R	S
CT-0	R R	R		Ct-1		R R	R
CVI-0	R R	S		Cvi-0		R R	R
EDEN-1	S S	R		Eden-1		R R	R
EDI-0	S S	R		Edi-0		R R	S
EI-2	S R	.		Ei-2		S S	.
EST-1	S S	R		Est-1		S S	R
FEI-0	R R	R		Fei-0		R R	R
GA-0	R R	R		Ga-0		S S	R
GOT-22	S S	S		Got-22		S R	R
GOT-7	S R	S		Got-7		S S	S
GU-0	S S	S		Gu-0		S R	R
GY-0	S S	S		Gy-0		S S	R
HR-10	S S	R		HR-10		R R	S
HR-5	R R	R		HR-5		S S	S
KAS-1	S R	R		Kas-2		S S	R
KIN-0	R R	R		Kin-0		S R	R
KNO-10	R R	.		Knox-10		R R	R
KNO-18	S S	S		Knox-18		R R	R
KONDARA	S S	R		Kondara		R R	R
KZ-1	R R	.		Kz-1		R R	S
KZ-9	S S	R		Kz-9		S S	R
LER-1	R R	R		Ler-1		R R	R
LL-0	R R	S		LL-0		R R	.
LOV-1	R R	R		Lov-1		S R	R
LOV-5	R R	R		Lov-5		R R	R
LP2-2	S S	S		Lp2-2		R R	R
LZ-0	S R	R		Lz-0		R R	R
MR-0	R R	R		Mr-0		R R	R
MRK-0	S R	S		Mrk-0		R R	.
MS-0	S S	S		Ms-0		S S	R
MT-0	R R	R		Mt-0		R R	R
MZ-0	R R	R		Mz-0		R R	R
ND-1	S S	S		Nd-1		R R	R
NFA-10	S R	S		NFA-10		R R	.
NFA-8	S S	S		NFA-8		S S	S
NOK-3	R R	S		Nok-3		R R	R
OMO-2-3	S R	R		Omo2-3		R R	R
OY-0	S S	S		Oy-0		S R	R
PNA-10	S S	S		Pna-10		R R	R
PNA-17	S S	S		Pna-17		R R	R
PRO-0	S S	S		Pro-0		S S	.
PU2-23	R R	R		Pu2-23		S S	R
PU2-7	R R	.		Pu2-7		R R	.
RA-0	S S	S		Ra-0		S S	S
REN-1	R R	R		Ren-1		R R	R
REN-11	S R	R		Ren-11		R R	R
RMX-A02	S S	.		Rmx-A02		S R	.
RMX-A180	S S	S		Rmx-A180		R R	R
RRS-10	S S	R		RRS-10		R R	R
RRS-7	R R	.		RRS-7		R R	R
SE-0	S S	S		Se-0		S S	R
SHAKDARA	R R	R		Shahdara		R R	R
SORBO	S S	R		Sorbo		R R	R
SPR-1-2	S R	R		Spr1-2		R R	R
SPR-1-6	R R	R		Spr1-6		R R	R
SQ-1	R R	R		Sq-1		S R	S
SQ-8	S S	S		Sq-8		S R	R
TAMM-2	S S	S		Tamm-2		S S	S
TS-1	S S	S		Ts-1		R R	R
TS-5	R R	R		Ts-5		R R	R
TSU-1	S S	S		Tsu-1		S S	S
ULL-2-3	S S	S		Ull2-3		S R	R
ULL-2-5	S R	S		Ull2-5		S R	R
UOD-7	R R	R		Uod-7		R R	R
VAR-2-6	R R	R		Var2-6		R R	.
WA-1	R R	S		Wa-1		R R	R
WEI-0	S S	S		Wei-0		S S	S
WS-0	S S	S		Ws-0		S S	S
WS-2	S S	S		Ws-2		S S	R
WT-5	S R	R		Wt-5		S R	S
ZDR-1	R R	R		Zdr-1		R R	R
ZDR-6	R R	R		Zdr-6		R R	R
*Data from Krasileva et al (2011) PLoS ONE 6: e28765
** Data from Nemri et al (2010) PNAS 107: 10302-10307
with Emwa1	12	different accessions show altered response
With Emco5	12	different accessions show altered response
